# Supplementary material for: Multicellular force coordination constructs microchannel networks for barrier-free metastasis across extracellular matrix
Source: Sci Adv. 2025 Dec 19;11(51):eadz4291. doi: 10.1126/sciadv.adz4291 (PMC12716403; doi:10.1126/sciadv.adz4291)
Supplement: Supplementary file 2 — Tables S3 to S5 [file sciadv.adz4291_tables_s3_to_s5.zip]

Archive with 3 entries (3 files):
- sciadv.adz4291_table_s3.csv
- sciadv.adz4291_table_s4.csv
- sciadv.adz4291_table_s5.csv
