# Supplementary material for: Multicellular force coordination constructs microchannel networks for barrier-free metastasis across extracellular matrix
Source: Sci Adv. 2025 Dec 19;11(51):eadz4291. doi: 10.1126/sciadv.adz4291 (PMC12716403; doi:10.1126/sciadv.adz4291)
Supplement: Supplementary file 2 — Tables S3 to S5 [file sciadv.adz4291_tables_s3_to_s5.zip › sciadv.adz4291_table_s3.csv]

	p_val	avg_log2FC	pct.1	pct.2	p_val_adj	cluster	gene
MALAT1	0	0.931073515	1	1	0	0	MALAT1
GOLGA4	0	0.829356177	0.971	0.638	0	0	GOLGA4
NBPF14	0	0.807960949	0.716	0.24	0	0	NBPF14
PAK2	0	0.784517298	0.973	0.747	0	0	PAK2
TTC3	0	0.747831882	0.933	0.603	0	0	TTC3
PHF3	0	0.733883611	0.924	0.561	0	0	PHF3
PRRC2C	0	0.72096083	0.965	0.663	0	0	PRRC2C
ITGB1	0	0.71801517	0.999	0.973	0	0	ITGB1
ANKRD11	0	0.663513015	0.931	0.554	0	0	ANKRD11
RPS8	0	0.616710355	1	1	0	0	RPS8
NAP1L1	0	0.61635479	1	0.986	0	0	NAP1L1
PTTG1IP	3.75E-299	0.684474806	0.986	0.857	2.28E-294	0	PTTG1IP
EIF3A	1.97E-298	0.628026822	0.988	0.806	1.19E-293	0	EIF3A
CAST	1.72E-297	0.657644563	0.986	0.823	1.04E-292	0	CAST
SRSF11	1.79E-293	0.645163755	0.939	0.628	1.09E-288	0	SRSF11
GOLGB1	1.44E-283	0.680510459	0.866	0.49	8.75E-279	0	GOLGB1
EDIL3	1.82E-277	0.781826332	0.87	0.585	1.11E-272	0	EDIL3
HMGXB3	1.14E-276	0.619106261	0.82	0.431	6.95E-272	0	HMGXB3
APLP2	4.16E-275	0.649406967	0.993	0.92	2.52E-270	0	APLP2
TXNRD1	3.23E-274	0.747941634	0.973	0.838	1.96E-269	0	TXNRD1
PTPN1	3.75E-274	0.7141949	0.891	0.59	2.28E-269	0	PTPN1
MBNL2	3.01E-266	0.694286565	0.856	0.536	1.83E-261	0	MBNL2
MT-RNR1	3.94E-254	0.514717295	1	0.999	2.39E-249	0	MT-RNR1
RRBP1	3.84E-252	0.665396085	0.947	0.687	2.33E-247	0	RRBP1
RPS13	3.84E-251	0.370495587	1	1	2.33E-246	0	RPS13
BPTF	1.41E-245	0.58018579	0.863	0.487	8.55E-241	0	BPTF
P4HA1	2.58E-245	0.687418454	0.914	0.662	1.56E-240	0	P4HA1
FOS	3.85E-242	0.661274311	0.992	0.977	2.34E-237	0	FOS
BOD1L1	1.06E-237	0.553649426	0.795	0.41	6.42E-233	0	BOD1L1
MIER1	3.23E-233	0.571114652	0.937	0.666	1.96E-228	0	MIER1
ASAP1	1.47E-232	0.637318299	0.864	0.575	8.93E-228	0	ASAP1
CANX	7.89E-231	0.500870862	0.99	0.921	4.79E-226	0	CANX
SYAP1	2.14E-229	0.529852383	0.979	0.805	1.30E-224	0	SYAP1
UACA	7.56E-229	0.630374981	0.864	0.55	4.59E-224	0	UACA
N4BP2L2	1.42E-225	0.586873525	0.888	0.598	8.59E-221	0	N4BP2L2
ZRANB2	9.07E-224	0.551940561	0.883	0.567	5.51E-219	0	ZRANB2
USP34	2.26E-223	0.504976346	0.751	0.373	1.37E-218	0	USP34
HIF1A	2.11E-221	0.598382455	0.969	0.832	1.28E-216	0	HIF1A
CCNL1	1.68E-217	0.626255468	0.796	0.471	1.02E-212	0	CCNL1
DST	1.32E-216	0.552276951	0.948	0.716	8.02E-212	0	DST
HP1BP3	1.38E-216	0.51282855	0.938	0.655	8.38E-212	0	HP1BP3
NAMPT	1.31E-213	0.630780947	0.967	0.87	7.95E-209	0	NAMPT
BDP1	2.18E-211	0.515014515	0.833	0.462	1.32E-206	0	BDP1
TLN1	1.74E-210	0.535334766	0.946	0.715	1.05E-205	0	TLN1
PLOD2	5.76E-207	0.624727571	0.901	0.652	3.50E-202	0	PLOD2
GTF2I	7.70E-200	0.43347393	0.566	0.229	4.68E-195	0	GTF2I
ERLEC1	5.14E-198	0.510390814	0.827	0.49	3.12E-193	0	ERLEC1
DENR	3.84E-197	0.487717103	0.959	0.757	2.33E-192	0	DENR
SERINC3	2.26E-196	0.524265002	0.921	0.675	1.37E-191	0	SERINC3
ARHGAP18	2.52E-196	0.591213664	0.832	0.544	1.53E-191	0	ARHGAP18
CSF1	4.32E-196	0.679996018	0.9	0.701	2.62E-191	0	CSF1
DDX24	1.21E-194	0.495113261	0.966	0.769	7.33E-190	0	DDX24
PCYOX1	4.71E-192	0.517665332	0.745	0.422	2.86E-187	0	PCYOX1
RHOBTB3	5.83E-192	0.552653871	0.989	0.869	3.54E-187	0	RHOBTB3
NCL	7.89E-192	0.530169856	0.983	0.865	4.79E-187	0	NCL
DYNC2I1	1.83E-191	0.472811043	0.653	0.313	1.11E-186	0	DYNC2I1
ASH1L	1.12E-190	0.456949345	0.69	0.34	6.80E-186	0	ASH1L
CLINT1	3.02E-190	0.485717672	0.77	0.43	1.83E-185	0	CLINT1
SLC26A2	8.40E-188	0.544663884	0.587	0.263	5.10E-183	0	SLC26A2
NRP2	3.09E-187	0.592508657	0.743	0.434	1.87E-182	0	NRP2
JAK1	9.70E-187	0.489889921	0.829	0.51	5.89E-182	0	JAK1
AKAP9	6.11E-186	0.497052928	0.761	0.423	3.71E-181	0	AKAP9
NRDC	1.31E-185	0.503515258	0.858	0.546	7.93E-181	0	NRDC
PCM1	6.56E-185	0.457200507	0.781	0.413	3.98E-180	0	PCM1
HSP90B1	5.46E-182	0.465535038	0.993	0.952	3.32E-177	0	HSP90B1
BCLAF1	7.33E-182	0.492742612	0.816	0.493	4.45E-177	0	BCLAF1
LUC7L3	7.71E-180	0.48093738	0.937	0.71	4.68E-175	0	LUC7L3
ARHGAP5	6.89E-177	0.421796726	0.592	0.263	4.18E-172	0	ARHGAP5
ZNF608	3.55E-175	0.418235888	0.455	0.16	2.16E-170	0	ZNF608
KTN1	8.86E-175	0.44800614	0.991	0.831	5.38E-170	0	KTN1
CREBRF	2.32E-173	0.519317472	0.621	0.303	1.41E-168	0	CREBRF
ZNF638	7.31E-173	0.435503219	0.687	0.351	4.44E-168	0	ZNF638
ANKRD12	3.68E-171	0.505267334	0.817	0.513	2.23E-166	0	ANKRD12
CEP350	3.41E-170	0.398990409	0.64	0.301	2.07E-165	0	CEP350
SQSTM1	8.03E-169	0.539507535	0.961	0.859	4.87E-164	0	SQSTM1
EVI5	1.64E-168	0.475884255	0.739	0.421	9.94E-164	0	EVI5
NFKBIZ	9.28E-167	0.568453596	0.807	0.534	5.63E-162	0	NFKBIZ
CEP290	1.11E-166	0.460078171	0.726	0.392	6.76E-162	0	CEP290
APP	1.70E-166	0.515211814	0.905	0.699	1.03E-161	0	APP
RB1CC1	1.17E-165	0.416917731	0.576	0.262	7.12E-161	0	RB1CC1
TUT4	1.00E-164	0.432213034	0.695	0.364	6.09E-160	0	TUT4
ARL4C	1.26E-164	0.580373082	0.688	0.408	7.67E-160	0	ARL4C
TGOLN2	1.54E-164	0.450685922	0.907	0.659	9.32E-160	0	TGOLN2
ARID5B	1.58E-161	0.512683695	0.754	0.458	9.58E-157	0	ARID5B
TRIP11	2.48E-161	0.4342	0.67	0.35	1.51E-156	0	TRIP11
HEG1	5.39E-161	0.58736855	0.721	0.439	3.27E-156	0	HEG1
NR3C1	4.58E-159	0.435828705	0.852	0.562	2.78E-154	0	NR3C1
TTC37	1.86E-158	0.43403169	0.751	0.441	1.13E-153	0	TTC37
EEA1	6.08E-158	0.479786948	0.815	0.516	3.69E-153	0	EEA1
RPL31	6.35E-158	0.311290606	1	1	3.85E-153	0	RPL31
MAN1A2	9.64E-157	0.392236586	0.661	0.342	5.85E-152	0	MAN1A2
RBM39	8.97E-155	0.396586109	0.991	0.928	5.45E-150	0	RBM39
DDX17	2.14E-153	0.440495929	0.881	0.624	1.30E-148	0	DDX17
NKTR	2.81E-153	0.426244622	0.703	0.391	1.71E-148	0	NKTR
SEC31A	6.16E-153	0.449019654	0.905	0.686	3.74E-148	0	SEC31A
ATRX	5.82E-152	0.410469777	0.746	0.424	3.53E-147	0	ATRX
ENAH	2.20E-151	0.529427679	0.726	0.448	1.33E-146	0	ENAH
GCC2	8.44E-151	0.417623037	0.695	0.381	5.12E-146	0	GCC2
TPR	5.97E-150	0.410746026	0.922	0.642	3.63E-145	0	TPR
PRPF4B	1.16E-149	0.418012506	0.875	0.577	7.03E-145	0	PRPF4B
SPAG9	1.29E-149	0.418437214	0.832	0.535	7.82E-145	0	SPAG9
ARIH2	3.63E-147	0.418770848	0.781	0.475	2.21E-142	0	ARIH2
PRPF6	1.09E-146	0.419310668	0.784	0.495	6.59E-142	0	PRPF6
NBPF10	2.61E-144	0.328431141	0.363	0.116	1.58E-139	0	NBPF10
JMJD1C	3.20E-144	0.447075389	0.795	0.488	1.95E-139	0	JMJD1C
PTP4A2	3.77E-143	0.409892125	0.94	0.748	2.29E-138	0	PTP4A2
AFG3L2	6.05E-143	0.394079093	0.682	0.368	3.67E-138	0	AFG3L2
IGF2R	1.15E-141	0.422468415	0.714	0.416	7.01E-137	0	IGF2R
OSBPL8	2.12E-140	0.411305026	0.893	0.617	1.29E-135	0	OSBPL8
CLCN3	2.49E-140	0.386099607	0.6	0.311	1.51E-135	0	CLCN3
YBX3	9.55E-140	0.430918371	0.87	0.62	5.80E-135	0	YBX3
CSDE1	1.77E-139	0.401678454	0.96	0.838	1.07E-134	0	CSDE1
CFAP97	1.99E-139	0.376995653	0.628	0.324	1.21E-134	0	CFAP97
FMN1	5.63E-139	0.34735515	0.401	0.146	3.42E-134	0	FMN1
SPECC1	1.69E-138	0.433538256	0.684	0.395	1.02E-133	0	SPECC1
LMAN1	1.95E-138	0.414699827	0.895	0.669	1.18E-133	0	LMAN1
ARGLU1	2.58E-138	0.441889813	0.918	0.732	1.57E-133	0	ARGLU1
TAOK3	6.95E-138	0.37896361	0.663	0.357	4.22E-133	0	TAOK3
KMT2C	2.29E-137	0.359430522	0.591	0.294	1.39E-132	0	KMT2C
UBE2H	5.18E-137	0.408189285	0.63	0.348	3.14E-132	0	UBE2H
SRRM2	5.67E-137	0.394091096	0.945	0.723	3.44E-132	0	SRRM2
FOXJ3	1.03E-136	0.363547491	0.642	0.336	6.26E-132	0	FOXJ3
LARS1	3.28E-136	0.433577959	0.867	0.62	1.99E-131	0	LARS1
ARID4B	2.18E-135	0.389514129	0.723	0.417	1.33E-130	0	ARID4B
HSP90AB1	5.94E-135	0.362912002	0.999	0.985	3.60E-130	0	HSP90AB1
LUCAT1	2.10E-134	0.439679751	0.755	0.474	1.27E-129	0	LUCAT1
ZFR	5.39E-134	0.395854874	0.779	0.493	3.27E-129	0	ZFR
ATP2B1	9.29E-134	0.527233854	0.909	0.691	5.64E-129	0	ATP2B1
CLU	1.05E-133	0.613023143	0.831	0.638	6.35E-129	0	CLU
IL6ST	1.46E-133	0.416446939	0.868	0.603	8.85E-129	0	IL6ST
TRIM44	2.24E-133	0.421503872	0.776	0.491	1.36E-128	0	TRIM44
PALLD	3.59E-133	0.459907334	0.834	0.584	2.18E-128	0	PALLD
MICU1	4.18E-132	0.384056598	0.733	0.435	2.54E-127	0	MICU1
PNN	8.19E-131	0.41113265	0.758	0.468	4.97E-126	0	PNN
STAG1	8.25E-131	0.345310237	0.589	0.299	5.01E-126	0	STAG1
MXD4	1.07E-130	0.35499562	0.491	0.223	6.52E-126	0	MXD4
ZFP36L1	2.41E-130	0.442721712	0.991	0.957	1.46E-125	0	ZFP36L1
STX6	3.60E-130	0.388958656	0.666	0.391	2.19E-125	0	STX6
NIPBL	3.93E-130	0.360314824	0.632	0.339	2.39E-125	0	NIPBL
TIPARP	9.27E-130	0.408567812	0.608	0.339	5.63E-125	0	TIPARP
MLEC	3.88E-129	0.435055512	0.833	0.582	2.36E-124	0	MLEC
RABEP1	1.15E-127	0.376272243	0.767	0.473	7.00E-123	0	RABEP1
KDM5B	1.46E-127	0.404815725	0.643	0.36	8.86E-123	0	KDM5B
GINM1	1.14E-126	0.378590399	0.738	0.447	6.90E-122	0	GINM1
CYP1B1	2.39E-126	0.958226077	0.633	0.417	1.45E-121	0	CYP1B1
CHASERR	3.15E-126	0.371497895	0.632	0.347	1.91E-121	0	CHASERR
VGLL4	3.43E-126	0.297267895	0.449	0.19	2.08E-121	0	VGLL4
OSBPL9	5.33E-126	0.394973068	0.768	0.498	3.24E-121	0	OSBPL9
USO1	1.20E-123	0.375893143	0.741	0.47	7.30E-119	0	USO1
CCDC80	4.57E-123	0.698653794	0.834	0.643	2.78E-118	0	CCDC80
BBX	6.46E-123	0.40442775	0.768	0.487	3.92E-118	0	BBX
ZMIZ1	9.01E-123	0.408144633	0.704	0.444	5.47E-118	0	ZMIZ1
URI1	1.25E-122	0.366171321	0.616	0.338	7.59E-118	0	URI1
SRRM1	1.60E-122	0.38096951	0.945	0.712	9.69E-118	0	SRRM1
MTPN	1.66E-122	0.368278461	0.942	0.778	1.01E-117	0	MTPN
GOLGA2	3.23E-122	0.35752298	0.611	0.335	1.96E-117	0	GOLGA2
YTHDC1	1.81E-120	0.424461237	0.891	0.655	1.10E-115	0	YTHDC1
ZNF292	4.53E-119	0.327474809	0.594	0.314	2.75E-114	0	ZNF292
FNDC3B	5.56E-119	0.38252289	0.681	0.41	3.38E-114	0	FNDC3B
SLTM	6.54E-119	0.378614924	0.845	0.572	3.97E-114	0	SLTM
NOP14	9.38E-117	0.357608436	0.648	0.369	5.69E-112	0	NOP14
UBE2V1	9.90E-117	0.338611688	0.635	0.357	6.01E-112	0	UBE2V1
ZNF106	1.04E-116	0.339090167	0.582	0.307	6.34E-112	0	ZNF106
RNF213	1.38E-116	0.354704856	0.652	0.374	8.36E-112	0	RNF213
NFE2L2	3.41E-116	0.40076077	0.882	0.669	2.07E-111	0	NFE2L2
TGFBR2	3.87E-116	0.415691407	0.729	0.478	2.35E-111	0	TGFBR2
CALD1	7.58E-116	0.41548409	0.914	0.697	4.60E-111	0	CALD1
CCDC6	2.02E-115	0.352731978	0.655	0.384	1.23E-110	0	CCDC6
EIF4G3	3.10E-115	0.345378606	0.629	0.358	1.88E-110	0	EIF4G3
TXNIP	4.33E-115	0.628532498	0.818	0.646	2.63E-110	0	TXNIP
STAU1	6.71E-115	0.364474325	0.773	0.51	4.08E-110	0	STAU1
PHF20L1	1.25E-114	0.356984096	0.736	0.452	7.61E-110	0	PHF20L1
RYBP	1.73E-114	0.339466127	0.584	0.312	1.05E-109	0	RYBP
G3BP2	1.80E-114	0.379033427	0.78	0.527	1.09E-109	0	G3BP2
ZC3H13	2.07E-114	0.339243347	0.619	0.345	1.26E-109	0	ZC3H13
BRI3	3.55E-114	0.420489536	0.947	0.816	2.15E-109	0	BRI3
BRD7	3.81E-114	0.295067643	0.539	0.269	2.31E-109	0	BRD7
GNL3	3.95E-114	0.389202407	0.939	0.791	2.40E-109	0	GNL3
PJA2	1.04E-113	0.346642634	0.673	0.4	6.34E-109	0	PJA2
SFPQ	6.26E-113	0.344362457	0.924	0.709	3.80E-108	0	SFPQ
RNPC3	1.63E-112	0.276801218	0.376	0.15	9.91E-108	0	RNPC3
VEGFA	2.00E-112	0.412524996	0.821	0.583	1.21E-107	0	VEGFA
ZBTB38	2.60E-112	0.391462668	0.854	0.606	1.58E-107	0	ZBTB38
STAT3	6.21E-112	0.356160141	0.669	0.401	3.77E-107	0	STAT3
YWHAZ	1.55E-111	0.339424814	0.985	0.899	9.40E-107	0	YWHAZ
ICE1	2.29E-111	0.303148488	0.559	0.289	1.39E-106	0	ICE1
SEL1L	2.84E-111	0.32360491	0.622	0.354	1.73E-106	0	SEL1L
ATP10D	7.13E-111	0.31808824	0.489	0.238	4.33E-106	0	ATP10D
SENP6	1.45E-110	0.348554314	0.637	0.374	8.82E-106	0	SENP6
SETD2	1.71E-110	0.320037561	0.592	0.323	1.04E-105	0	SETD2
CPLANE1	3.24E-110	0.2841093	0.468	0.216	1.97E-105	0	CPLANE1
ESCO1	3.42E-110	0.286940982	0.469	0.223	2.08E-105	0	ESCO1
TM9SF3	3.95E-110	0.374600144	0.8	0.54	2.40E-105	0	TM9SF3
RSL1D1	8.85E-110	0.368316965	0.9	0.735	5.37E-105	0	RSL1D1
VMP1	1.71E-109	0.421070224	0.995	0.979	1.04E-104	0	VMP1
CTTNBP2NL	2.66E-109	0.27604116	0.423	0.188	1.61E-104	0	CTTNBP2NL
PRKAR2A	3.44E-109	0.345169462	0.732	0.455	2.09E-104	0	PRKAR2A
MACF1	4.38E-109	0.365557833	0.811	0.55	2.66E-104	0	MACF1
PNRC1	1.96E-108	0.391065116	0.703	0.454	1.19E-103	0	PNRC1
CDK12	2.31E-108	0.329702046	0.691	0.415	1.40E-103	0	CDK12
CCDC144B	3.47E-108	0.268261176	0.362	0.141	2.11E-103	0	CCDC144B
EIF2AK2	4.01E-108	0.31772045	0.602	0.337	2.43E-103	0	EIF2AK2
PKN2	4.19E-108	0.30860744	0.602	0.326	2.55E-103	0	PKN2
RBM25	4.64E-108	0.358881333	0.851	0.583	2.82E-103	0	RBM25
TAX1BP1	1.09E-107	0.367345846	0.844	0.598	6.60E-103	0	TAX1BP1
APC	1.69E-107	0.290766905	0.498	0.242	1.03E-102	0	APC
KIAA0232	3.28E-107	0.291860428	0.451	0.21	1.99E-102	0	KIAA0232
PAFAH1B1	5.43E-107	0.357371365	0.781	0.524	3.30E-102	0	PAFAH1B1
FN1	1.25E-106	0.659993021	0.943	0.886	7.60E-102	0	FN1
FUT8	2.39E-106	0.383810537	0.703	0.448	1.45E-101	0	FUT8
VSTM2L	1.94E-105	0.379757858	0.666	0.419	1.18E-100	0	VSTM2L
LPP	2.42E-105	0.351901827	0.725	0.469	1.47E-100	0	LPP
CEBPD	2.51E-105	0.464139433	0.667	0.437	1.52E-100	0	CEBPD
NRP1	2.73E-105	0.436338625	0.941	0.821	1.66E-100	0	NRP1
DDX27	3.58E-105	0.365062591	0.819	0.573	2.17E-100	0	DDX27
CHD3	3.65E-105	0.34395996	0.615	0.357	2.22E-100	0	CHD3
KDM5A	4.23E-105	0.299873416	0.495	0.251	2.57E-100	0	KDM5A
DNAJC21	5.40E-105	0.34552696	0.656	0.383	3.28E-100	0	DNAJC21
TAOK1	6.48E-105	0.304702152	0.615	0.344	3.93E-100	0	TAOK1
GPBP1	1.93E-104	0.335771555	0.74	0.468	1.17E-99	0	GPBP1
FBXW11	4.52E-104	0.298352063	0.61	0.347	2.75E-99	0	FBXW11
LINC00472	7.08E-104	0.334164432	0.573	0.319	4.30E-99	0	LINC00472
ST13	8.23E-104	0.352509222	0.938	0.803	5.00E-99	0	ST13
OPTN	1.36E-103	0.401230255	0.916	0.78	8.24E-99	0	OPTN
G3BP1	2.05E-103	0.338880402	0.927	0.737	1.25E-98	0	G3BP1
HERC2	3.99E-103	0.279388369	0.538	0.282	2.42E-98	0	HERC2
KIAA1109	4.19E-103	0.270377973	0.385	0.163	2.55E-98	0	KIAA1109
SYNRG	6.77E-103	0.296311784	0.539	0.285	4.11E-98	0	SYNRG
WWC2	9.25E-103	0.297741208	0.509	0.259	5.61E-98	0	WWC2
MT-RNR2	2.10E-102	0.295786735	1	1	1.27E-97	0	MT-RNR2
PRPF40A	2.16E-102	0.348268552	0.855	0.62	1.31E-97	0	PRPF40A
UTRN	2.34E-102	0.333793717	0.623	0.362	1.42E-97	0	UTRN
MAP3K2	3.38E-102	0.326639626	0.622	0.362	2.05E-97	0	MAP3K2
CPD	2.89E-101	0.465982105	0.739	0.523	1.76E-96	0	CPD
AFF4	4.75E-101	0.335663843	0.762	0.504	2.88E-96	0	AFF4
PTPRA	2.70E-100	0.306133486	0.651	0.384	1.64E-95	0	PTPRA
ASCC3	6.12E-100	0.288842741	0.559	0.302	3.72E-95	0	ASCC3
RIOK3	8.89E-100	0.346102719	0.703	0.446	5.40E-95	0	RIOK3
PTPN11	1.20E-99	0.325966361	0.734	0.463	7.30E-95	0	PTPN11
CAPN7	1.47E-99	0.298784543	0.562	0.312	8.93E-95	0	CAPN7
KPNA6	2.23E-99	0.348644115	0.806	0.552	1.36E-94	0	KPNA6
AHI1	2.89E-99	0.344159793	0.746	0.488	1.76E-94	0	AHI1
FAM120A	3.40E-99	0.327282952	0.721	0.455	2.06E-94	0	FAM120A
RNMT	1.49E-98	0.325957136	0.743	0.479	9.02E-94	0	RNMT
FILIP1L	3.77E-98	0.536397411	0.771	0.566	2.29E-93	0	FILIP1L
MIA3	4.10E-98	0.303563135	0.507	0.267	2.49E-93	0	MIA3
TCERG1	4.86E-98	0.304540514	0.664	0.388	2.95E-93	0	TCERG1
LINC00842	8.28E-98	0.25199811	0.315	0.119	5.02E-93	0	LINC00842
BMPR2	8.41E-98	0.314216401	0.57	0.321	5.11E-93	0	BMPR2
PABPC1	8.84E-98	0.283451769	0.993	0.985	5.37E-93	0	PABPC1
RC3H1	4.99E-97	0.346410814	0.701	0.442	3.03E-92	0	RC3H1
PNISR	1.38E-96	0.32285041	0.738	0.483	8.36E-92	0	PNISR
ALCAM	4.66E-96	0.369126322	0.909	0.718	2.83E-91	0	ALCAM
DIS3	6.41E-96	0.323260031	0.615	0.37	3.89E-91	0	DIS3
GPATCH2	6.52E-96	0.274436229	0.549	0.303	3.96E-91	0	GPATCH2
MTDH	4.96E-95	0.334011542	0.972	0.817	3.01E-90	0	MTDH
PPFIA1	5.98E-95	0.29854168	0.623	0.363	3.63E-90	0	PPFIA1
RPAP2	6.86E-95	0.26446493	0.435	0.208	4.17E-90	0	RPAP2
TEAD1	7.61E-95	0.298111779	0.734	0.456	4.62E-90	0	TEAD1
AHNAK	1.33E-94	0.351358911	0.945	0.807	8.05E-90	0	AHNAK
MBP	1.38E-94	0.315650699	0.488	0.261	8.38E-90	0	MBP
DDX42	1.76E-94	0.289242012	0.611	0.355	1.07E-89	0	DDX42
ZMYND8	3.88E-94	0.326619177	0.603	0.358	2.36E-89	0	ZMYND8
MYH9	1.36E-93	0.354041908	0.935	0.783	8.25E-89	0	MYH9
OFD1	7.05E-93	0.300721489	0.641	0.389	4.28E-88	0	OFD1
ZMYM4	9.03E-93	0.262138928	0.468	0.24	5.48E-88	0	ZMYM4
TRIM37	1.20E-92	0.27995211	0.556	0.314	7.27E-88	0	TRIM37
EIF4G1	1.55E-92	0.328742391	0.925	0.76	9.41E-88	0	EIF4G1
SCAF11	1.94E-92	0.320406719	0.786	0.544	1.18E-87	0	SCAF11
SMC5	2.81E-92	0.265176789	0.539	0.289	1.71E-87	0	SMC5
BNIP3L	4.37E-92	0.358755673	0.9	0.736	2.66E-87	0	BNIP3L
SHOC2	9.73E-92	0.279130528	0.602	0.348	5.90E-87	0	SHOC2
ABCC3	1.00E-91	0.342444356	0.663	0.426	6.10E-87	0	ABCC3
YY1	1.36E-91	0.301591168	0.773	0.504	8.24E-87	0	YY1
UVRAG	1.45E-91	0.269763831	0.507	0.27	8.81E-87	0	UVRAG
KLHL5	1.93E-91	0.337115086	0.571	0.333	1.17E-86	0	KLHL5
ZNHIT6	2.55E-91	0.284146456	0.52	0.28	1.55E-86	0	ZNHIT6
RNF19A	2.57E-91	0.286405358	0.466	0.242	1.56E-86	0	RNF19A
CSNK1G3	2.95E-91	0.287230689	0.569	0.323	1.79E-86	0	CSNK1G3
SLC39A10	9.36E-91	0.29844926	0.647	0.395	5.68E-86	0	SLC39A10
NR2F2	1.21E-90	0.372812916	0.777	0.553	7.36E-86	0	NR2F2
ACBD3	1.40E-90	0.272856193	0.522	0.282	8.48E-86	0	ACBD3
STK17A	1.60E-90	0.354642624	0.696	0.465	9.69E-86	0	STK17A
PUM1	3.10E-90	0.291729427	0.622	0.374	1.88E-85	0	PUM1
WASHC2A	3.36E-90	0.333930416	0.624	0.386	2.04E-85	0	WASHC2A
SUPT6H	4.71E-90	0.311786006	0.644	0.399	2.86E-85	0	SUPT6H
WASHC2C	6.19E-90	0.291490694	0.523	0.29	3.76E-85	0	WASHC2C
SRSF10	6.23E-90	0.300402538	0.924	0.736	3.78E-85	0	SRSF10
SMAD5	8.07E-90	0.287594468	0.588	0.342	4.90E-85	0	SMAD5
MYOF	2.39E-89	0.346147839	0.805	0.6	1.45E-84	0	MYOF
FYTTD1	3.05E-89	0.28664911	0.611	0.359	1.85E-84	0	FYTTD1
KHDRBS1	8.09E-89	0.309392414	0.881	0.644	4.91E-84	0	KHDRBS1
SF3B2	9.73E-89	0.304040633	0.938	0.776	5.91E-84	0	SF3B2
RALGPS2	1.88E-88	0.267523216	0.417	0.204	1.14E-83	0	RALGPS2
PDE7B	3.23E-88	0.279212365	0.32	0.13	1.96E-83	0	PDE7B
UBE2Q1	3.34E-88	0.289372957	0.574	0.339	2.03E-83	0	UBE2Q1
CD2AP	4.07E-88	0.289917257	0.65	0.393	2.47E-83	0	CD2AP
RANBP2	4.33E-88	0.282105327	0.581	0.339	2.63E-83	0	RANBP2
MEGF9	1.43E-87	0.285938954	0.396	0.192	8.69E-83	0	MEGF9
C5orf24	1.74E-87	0.302781906	0.711	0.467	1.06E-82	0	C5orf24
CSNK1A1	3.55E-87	0.29452245	0.738	0.488	2.15E-82	0	CSNK1A1
PAXBP1	3.91E-87	0.257128411	0.38	0.176	2.37E-82	0	PAXBP1
WWC3	6.66E-87	0.298012852	0.562	0.329	4.04E-82	0	WWC3
MORF4L1	7.21E-87	0.293240429	0.97	0.882	4.37E-82	0	MORF4L1
ZFAND5	7.88E-87	0.354213423	0.804	0.593	4.78E-82	0	ZFAND5
ARL6IP5	1.16E-86	0.341063908	0.777	0.566	7.05E-82	0	ARL6IP5
KIDINS220	1.61E-86	0.268856227	0.532	0.299	9.79E-82	0	KIDINS220
SEC14L1	2.41E-86	0.368033639	0.801	0.59	1.46E-81	0	SEC14L1
NEAT1	2.76E-86	0.476608845	0.995	0.977	1.68E-81	0	NEAT1
TM9SF2	6.98E-86	0.30077542	0.699	0.455	4.24E-81	0	TM9SF2
ARHGEF12	1.03E-85	0.31006839	0.76	0.519	6.24E-81	0	ARHGEF12
WASL	1.09E-85	0.266169904	0.484	0.264	6.61E-81	0	WASL
TBL1XR1	1.44E-85	0.384145291	0.845	0.66	8.72E-81	0	TBL1XR1
CASC3	2.63E-85	0.251415598	0.454	0.235	1.60E-80	0	CASC3
R3HDM2	4.18E-85	0.318542952	0.688	0.456	2.54E-80	0	R3HDM2
TUG1	4.34E-85	0.258560147	0.483	0.263	2.63E-80	0	TUG1
SLK	4.96E-85	0.254364644	0.589	0.336	3.01E-80	0	SLK
ACIN1	5.07E-85	0.29186427	0.618	0.379	3.08E-80	0	ACIN1
RERE	5.16E-85	0.264219961	0.482	0.26	3.13E-80	0	RERE
CCAR1	4.22E-84	0.296037443	0.74	0.492	2.56E-79	0	CCAR1
CREBBP	6.57E-84	0.269700412	0.563	0.326	3.99E-79	0	CREBBP
PSD3	1.63E-83	0.26678286	0.534	0.305	9.87E-79	0	PSD3
MYCBP2	9.02E-83	0.279595383	0.623	0.378	5.48E-78	0	MYCBP2
NUFIP2	1.65E-82	0.269759944	0.628	0.382	1.00E-77	0	NUFIP2
ACAP2	1.70E-82	0.259034558	0.558	0.319	1.03E-77	0	ACAP2
LRRC58	2.36E-82	0.270767551	0.595	0.353	1.43E-77	0	LRRC58
BACH1	2.64E-82	0.258240582	0.432	0.219	1.60E-77	0	BACH1
BAZ1B	2.93E-82	0.257943316	0.634	0.374	1.78E-77	0	BAZ1B
CD46	3.42E-82	0.324269855	0.819	0.612	2.07E-77	0	CD46
TULP4	3.74E-82	0.274759527	0.57	0.334	2.27E-77	0	TULP4
DAB2	6.62E-82	0.263076491	0.372	0.178	4.02E-77	0	DAB2
HDGF	9.66E-82	0.293714537	0.82	0.586	5.86E-77	0	HDGF
BRD8	1.71E-81	0.287233457	0.558	0.328	1.04E-76	0	BRD8
NOL8	1.84E-81	0.268212654	0.614	0.369	1.11E-76	0	NOL8
ATP6V1A	2.90E-81	0.269995458	0.606	0.369	1.76E-76	0	ATP6V1A
ATP2B4	5.92E-81	0.264540582	0.454	0.241	3.59E-76	0	ATP2B4
SWAP70	7.12E-81	0.281701045	0.635	0.4	4.32E-76	0	SWAP70
CAMSAP2	1.09E-80	0.262344182	0.546	0.315	6.60E-76	0	CAMSAP2
CUL5	2.92E-80	0.263043133	0.62	0.377	1.78E-75	0	CUL5
MTIF2	3.21E-80	0.265143579	0.537	0.31	1.95E-75	0	MTIF2
SGMS1	3.56E-80	0.253870303	0.455	0.244	2.16E-75	0	SGMS1
EFR3A	4.17E-80	0.275483853	0.604	0.372	2.53E-75	0	EFR3A
CHD2	9.19E-80	0.253468161	0.488	0.273	5.58E-75	0	CHD2
TMTC3	1.98E-79	0.278986564	0.705	0.455	1.20E-74	0	TMTC3
PCNX4	7.12E-79	0.299264897	0.797	0.559	4.32E-74	0	PCNX4
EREG	8.57E-79	0.513168256	0.653	0.465	5.20E-74	0	EREG
PUM3	9.47E-79	0.309423062	0.798	0.572	5.75E-74	0	PUM3
LEPROT	1.97E-78	0.29817587	0.942	0.796	1.20E-73	0	LEPROT
TFPI	5.09E-78	0.329881184	0.841	0.653	3.09E-73	0	TFPI
GABPB1-AS1	8.32E-78	0.284532495	0.646	0.421	5.05E-73	0	GABPB1-AS1
SNX6	8.87E-78	0.283661428	0.778	0.55	5.38E-73	0	SNX6
PDP1	1.11E-77	0.337919553	0.565	0.357	6.73E-73	0	PDP1
KCTD20	1.12E-77	0.279902204	0.642	0.41	6.77E-73	0	KCTD20
KCNQ1OT1	1.20E-77	0.300561548	0.45	0.245	7.27E-73	0	KCNQ1OT1
ABCF1	3.64E-77	0.292902512	0.902	0.697	2.21E-72	0	ABCF1
GNAI2	4.35E-77	0.297657313	0.826	0.614	2.64E-72	0	GNAI2
TMF1	6.36E-77	0.266645493	0.551	0.326	3.86E-72	0	TMF1
ARHGAP21	7.29E-77	0.276632622	0.524	0.306	4.42E-72	0	ARHGAP21
SMARCC1	1.22E-76	0.262398827	0.634	0.395	7.41E-72	0	SMARCC1
ABLIM1	1.41E-76	0.258927569	0.497	0.283	8.56E-72	0	ABLIM1
ATP1A1	1.63E-76	0.444448184	0.885	0.762	9.90E-72	0	ATP1A1
DYNC1H1	1.78E-76	0.305310359	0.916	0.757	1.08E-71	0	DYNC1H1
PPIB	1.88E-76	0.331673439	0.841	0.674	1.14E-71	0	PPIB
CRTAP	2.23E-76	0.292201233	0.764	0.541	1.35E-71	0	CRTAP
TMEM192	2.49E-76	0.253325503	0.429	0.229	1.51E-71	0	TMEM192
PRKDC	3.28E-76	0.257343612	0.786	0.528	1.99E-71	0	PRKDC
CFDP1	4.60E-76	0.296365453	0.792	0.568	2.79E-71	0	CFDP1
SRSF5	4.98E-76	0.300912999	0.95	0.856	3.03E-71	0	SRSF5
RBMS1	9.22E-76	0.311868141	0.705	0.484	5.60E-71	0	RBMS1
TCEA1	9.37E-76	0.277504717	0.869	0.65	5.69E-71	0	TCEA1
RSF1	6.36E-75	0.250328162	0.534	0.313	3.86E-70	0	RSF1
SPTY2D1	1.14E-74	0.263636012	0.562	0.337	6.93E-70	0	SPTY2D1
LIMA1	1.24E-74	0.401377601	0.786	0.599	7.51E-70	0	LIMA1
TXLNA	1.46E-74	0.28415422	0.722	0.494	8.85E-70	0	TXLNA
COL8A1	2.21E-74	0.402317149	0.77	0.588	1.34E-69	0	COL8A1
SERINC1	3.16E-74	0.294773599	0.822	0.607	1.92E-69	0	SERINC1
EIF2AK4	4.13E-74	0.280592237	0.722	0.48	2.51E-69	0	EIF2AK4
QKI	4.23E-74	0.28956993	0.7	0.468	2.57E-69	0	QKI
UHMK1	7.61E-74	0.266582171	0.665	0.427	4.62E-69	0	UHMK1
ARCN1	1.58E-73	0.28166334	0.746	0.518	9.57E-69	0	ARCN1
SERBP1	2.66E-73	0.25231837	0.986	0.926	1.61E-68	0	SERBP1
OGFRL1	5.78E-73	0.345580234	0.745	0.53	3.51E-68	0	OGFRL1
CLIP1	6.11E-73	0.258547109	0.634	0.396	3.71E-68	0	CLIP1
SYNJ2	1.11E-72	0.287315567	0.7	0.478	6.74E-68	0	SYNJ2
GALNT1	1.44E-72	0.262791287	0.609	0.385	8.77E-68	0	GALNT1
RBMS3	2.20E-72	0.337084954	0.734	0.522	1.33E-67	0	RBMS3
NOLC1	3.14E-72	0.280634176	0.625	0.407	1.91E-67	0	NOLC1
HEBP2	1.18E-71	0.276158251	0.71	0.475	7.18E-67	0	HEBP2
STK38	1.20E-71	0.257903606	0.616	0.389	7.30E-67	0	STK38
PIK3R1	1.39E-71	0.253317641	0.293	0.129	8.42E-67	0	PIK3R1
RSRC2	2.52E-71	0.27840345	0.817	0.6	1.53E-66	0	RSRC2
CTSZ	3.98E-71	0.288109449	0.755	0.529	2.41E-66	0	CTSZ
PGRMC2	6.48E-71	0.289548338	0.64	0.427	3.93E-66	0	PGRMC2
YME1L1	1.73E-70	0.256525766	0.699	0.467	1.05E-65	0	YME1L1
TAPBP	3.01E-70	0.334752456	0.893	0.733	1.83E-65	0	TAPBP
GPRC5A	3.78E-70	0.442565892	0.855	0.728	2.29E-65	0	GPRC5A
DNAJC10	9.87E-70	0.255620945	0.567	0.35	5.99E-65	0	DNAJC10
MCFD2	1.03E-69	0.295849548	0.92	0.79	6.24E-65	0	MCFD2
SEMA3C	1.68E-69	0.268221113	0.547	0.34	1.02E-64	0	SEMA3C
ADSS2	2.24E-69	0.257600878	0.688	0.454	1.36E-64	0	ADSS2
TES	4.08E-69	0.254539029	0.585	0.366	2.48E-64	0	TES
EIF4G2	7.51E-69	0.25733722	0.978	0.906	4.56E-64	0	EIF4G2
FAM107B	8.95E-69	0.321381714	0.682	0.47	5.44E-64	0	FAM107B
CTSD	1.38E-68	0.293868245	0.999	0.999	8.36E-64	0	CTSD
COL12A1	6.24E-68	0.305587217	0.677	0.473	3.79E-63	0	COL12A1
HIPK2	1.26E-67	0.25122835	0.55	0.336	7.67E-63	0	HIPK2
TJP1	1.51E-67	0.261664379	0.645	0.413	9.18E-63	0	TJP1
ADD3	1.62E-67	0.264430238	0.473	0.273	9.82E-63	0	ADD3
SH3GLB1	1.70E-67	0.293336794	0.857	0.683	1.03E-62	0	SH3GLB1
COPB1	1.88E-67	0.28889572	0.85	0.655	1.14E-62	0	COPB1
MAP4K4	2.06E-67	0.267839685	0.684	0.463	1.25E-62	0	MAP4K4
SUPT5H	2.10E-67	0.283864322	0.786	0.576	1.28E-62	0	SUPT5H
PSAP	3.30E-67	0.336736681	0.996	0.981	2.00E-62	0	PSAP
EHBP1	9.26E-67	0.254747181	0.526	0.322	5.62E-62	0	EHBP1
TPM4	1.07E-66	0.258467645	0.978	0.93	6.47E-62	0	TPM4
UBE2E2	1.45E-66	0.262287305	0.685	0.465	8.83E-62	0	UBE2E2
FOXQ1	8.16E-66	0.270834623	0.319	0.155	4.95E-61	0	FOXQ1
TOMM20	8.46E-66	0.252433719	0.961	0.878	5.13E-61	0	TOMM20
IRS2	3.06E-65	0.357179747	0.791	0.627	1.86E-60	0	IRS2
OSMR	3.92E-65	0.25420685	0.637	0.419	2.38E-60	0	OSMR
CDC42BPA	7.18E-65	0.254741872	0.671	0.447	4.36E-60	0	CDC42BPA
TCF25	1.19E-64	0.267799869	0.678	0.464	7.23E-60	0	TCF25
PHAX	1.42E-64	0.261319883	0.793	0.574	8.62E-60	0	PHAX
RPL7L1	1.48E-64	0.27397659	0.931	0.8	8.97E-60	0	RPL7L1
CPEB4	1.49E-64	0.274065864	0.552	0.347	9.03E-60	0	CPEB4
CEBPB	1.94E-64	0.382816285	0.919	0.823	1.18E-59	0	CEBPB
IARS2	2.03E-64	0.271666782	0.745	0.53	1.23E-59	0	IARS2
CLTC	4.80E-64	0.256475221	0.912	0.759	2.92E-59	0	CLTC
CPE	1.98E-63	0.318542306	0.639	0.438	1.20E-58	0	CPE
NARS1	2.35E-63	0.269576257	0.808	0.599	1.43E-58	0	NARS1
TLE1	2.46E-63	0.300759883	0.686	0.485	1.49E-58	0	TLE1
AMIGO2	4.64E-63	0.422749789	0.655	0.48	2.82E-58	0	AMIGO2
HDLBP	8.73E-63	0.260762825	0.866	0.681	5.30E-58	0	HDLBP
LPIN1	1.07E-62	0.255796274	0.427	0.245	6.48E-58	0	LPIN1
VIPR1	1.07E-62	0.281310372	0.387	0.21	6.52E-58	0	VIPR1
MT-ND4L	1.09E-62	0.289385369	0.787	0.568	6.62E-58	0	MT-ND4L
TMEM41B	1.15E-62	0.255455744	0.686	0.464	6.97E-58	0	TMEM41B
SVIL	1.39E-62	0.275825682	0.677	0.467	8.43E-58	0	SVIL
DPYSL2	2.15E-62	0.329688032	0.738	0.546	1.31E-57	0	DPYSL2
BRD2	5.73E-62	0.274113683	0.779	0.562	3.48E-57	0	BRD2
LACTB	2.17E-61	0.306278936	0.704	0.515	1.32E-56	0	LACTB
TNFAIP2	2.27E-61	0.337289186	0.732	0.546	1.38E-56	0	TNFAIP2
TIMP2	5.19E-61	0.314909708	0.865	0.704	3.15E-56	0	TIMP2
CDC42EP3	1.63E-60	0.347897669	0.828	0.658	9.89E-56	0	CDC42EP3
FAT1	6.67E-60	0.439741406	0.611	0.428	4.05E-55	0	FAT1
CDH11	4.80E-58	0.25185839	0.354	0.193	2.91E-53	0	CDH11
BCAT1	1.14E-57	0.266687262	0.718	0.521	6.92E-53	0	BCAT1
RBPJ	1.75E-57	0.28115868	0.871	0.699	1.06E-52	0	RBPJ
TCEAL4	1.32E-56	0.26480083	0.805	0.637	8.04E-52	0	TCEAL4
CCDC47	4.25E-56	0.250351989	0.768	0.547	2.58E-51	0	CCDC47
PAWR	2.01E-54	0.268970703	0.63	0.436	1.22E-49	0	PAWR
TGFB2	4.57E-54	0.262434762	0.528	0.351	2.77E-49	0	TGFB2
NR4A2	7.50E-52	0.289062524	0.672	0.493	4.55E-47	0	NR4A2
BTG1	1.00E-51	0.507473489	0.958	0.92	6.08E-47	0	BTG1
EVI2B	7.92E-51	0.284322774	0.607	0.433	4.81E-46	0	EVI2B
IER3	1.59E-49	0.314299088	0.982	0.961	9.67E-45	0	IER3
C3	2.50E-48	0.385583028	0.763	0.646	1.52E-43	0	C3
DAG1	6.36E-48	0.258682668	0.72	0.538	3.86E-43	0	DAG1
LIMCH1	7.38E-48	0.252560809	0.665	0.485	4.48E-43	0	LIMCH1
UGCG	2.77E-47	0.293840414	0.656	0.48	1.68E-42	0	UGCG
PARD6B	6.33E-43	0.553431088	0.835	0.776	3.85E-38	0	PARD6B
TNFSF10	9.19E-43	0.360344174	0.538	0.388	5.58E-38	0	TNFSF10
PEG10	9.62E-39	0.267660615	0.501	0.344	5.84E-34	0	PEG10
ATF3	1.21E-33	0.306445532	0.832	0.739	7.32E-29	0	ATF3
NDRG1	6.27E-32	0.296695107	0.86	0.749	3.80E-27	0	NDRG1
FRMD6	2.44E-28	0.286797663	0.752	0.642	1.48E-23	0	FRMD6
TIMP3	5.08E-28	0.32013237	0.701	0.577	3.08E-23	0	TIMP3
SHISA2	1.17E-26	0.326858265	0.567	0.454	7.08E-22	0	SHISA2
TGM2	1.48E-24	0.290425711	0.885	0.824	9.00E-20	0	TGM2
RP11-301G19.1	1.49E-24	0.430812547	0.778	0.71	9.02E-20	0	RP11-301G19.1
NFKBIA	4.11E-21	0.357554918	0.857	0.845	2.50E-16	0	NFKBIA
FBXO32	6.82E-17	0.271339408	0.842	0.786	4.14E-12	0	FBXO32
PMEPA1	1.29E-15	0.322312101	0.648	0.569	7.80E-11	0	PMEPA1
NOG	2.31E-15	0.287038067	0.634	0.548	1.40E-10	0	NOG
SCD	8.98E-14	0.300968073	0.779	0.717	5.45E-09	0	SCD
CXCL2	9.10E-06	0.458642177	0.775	0.797	0.55258854	0	CXCL2
CTNNB1	0	1.256896501	0.996	0.918	0	1	CTNNB1
EIF5A	0	1.144870197	0.996	0.945	0	1	EIF5A
HNRNPH1	0	0.981055196	0.995	0.924	0	1	HNRNPH1
CALR	0	0.818813303	0.996	0.986	0	1	CALR
PSMA7	0	0.817304829	0.995	0.971	0	1	PSMA7
B4GALT1	3.53E-284	0.788012796	0.939	0.754	2.15E-279	1	B4GALT1
CDC42	1.86E-268	0.650907225	0.991	0.97	1.13E-263	1	CDC42
SRSF6	1.55E-262	0.709004038	0.95	0.833	9.42E-258	1	SRSF6
YWHAE	4.69E-257	0.556725992	1	0.992	2.84E-252	1	YWHAE
PPP1CB	2.69E-250	0.704233633	0.935	0.799	1.63E-245	1	PPP1CB
RPL3	3.43E-234	0.44187834	1	1	2.09E-229	1	RPL3
AXL	1.33E-233	0.640674646	0.979	0.878	8.05E-229	1	AXL
LDHA	1.62E-227	0.46423913	1	1	9.85E-223	1	LDHA
SDC4	5.49E-222	0.620152212	0.97	0.889	3.33E-217	1	SDC4
ARPC4	2.28E-216	0.655505656	0.91	0.745	1.38E-211	1	ARPC4
PRDX1	1.00E-201	0.544088655	0.982	0.93	6.09E-197	1	PRDX1
AMFR	1.37E-201	0.645360872	0.702	0.391	8.35E-197	1	AMFR
SET	1.73E-193	0.515234359	0.998	0.983	1.05E-188	1	SET
PSMB1	1.19E-189	0.498941853	0.995	0.969	7.22E-185	1	PSMB1
ATP1B1	1.17E-185	0.570637359	0.981	0.923	7.10E-181	1	ATP1B1
NPM1	7.92E-183	0.408964462	0.999	0.998	4.81E-178	1	NPM1
UBB	4.03E-176	0.461393132	0.996	0.983	2.45E-171	1	UBB
MT-CO3	5.92E-167	0.471918598	1	1	3.60E-162	1	MT-CO3
ACTB	8.22E-166	0.343568078	1	1	4.99E-161	1	ACTB
UBC	3.36E-165	0.458629322	0.986	0.961	2.04E-160	1	UBC
RPS2	1.04E-159	0.305940653	1	1	6.34E-155	1	RPS2
RPL7A	3.48E-150	0.303225285	1	1	2.11E-145	1	RPL7A
CTTN	1.06E-146	0.509067856	0.923	0.828	6.45E-142	1	CTTN
ARPC3	1.16E-143	0.417341285	0.983	0.965	7.03E-139	1	ARPC3
SLC25A3	3.91E-141	0.40510403	0.987	0.969	2.37E-136	1	SLC25A3
CNN3	1.42E-140	0.459710019	0.983	0.962	8.65E-136	1	CNN3
EIF3E	3.17E-139	0.465707708	0.952	0.913	1.93E-134	1	EIF3E
F3	7.32E-139	0.49073028	0.95	0.837	4.44E-134	1	F3
MT-CO2	3.52E-138	0.447066455	1	1	2.14E-133	1	MT-CO2
CD63	9.93E-138	0.373868026	0.994	0.989	6.03E-133	1	CD63
SAR1A	3.39E-135	0.475579019	0.898	0.804	2.06E-130	1	SAR1A
MYL12B	2.09E-132	0.409211739	0.988	0.966	1.27E-127	1	MYL12B
HSPA4	2.01E-131	0.513966452	0.829	0.7	1.22E-126	1	HSPA4
TIMP1	1.01E-130	0.372710547	0.998	0.988	6.15E-126	1	TIMP1
RPL8	6.80E-128	0.254481751	1	1	4.13E-123	1	RPL8
SEC62	6.15E-127	0.488816714	0.881	0.838	3.73E-122	1	SEC62
NACA	1.06E-121	0.324037228	0.998	0.995	6.41E-117	1	NACA
TRA2A	4.42E-120	0.49981453	0.725	0.543	2.69E-115	1	TRA2A
PSMB4	1.61E-119	0.435509378	0.947	0.914	9.79E-115	1	PSMB4
RPL17P50	9.05E-118	0.341354708	0.273	0.078	5.49E-113	1	RPL17P50
CCDC85B	1.73E-117	0.387064107	0.993	0.985	1.05E-112	1	CCDC85B
KRT18	1.77E-117	0.452901201	0.938	0.862	1.07E-112	1	KRT18
MT-ATP6	3.43E-117	0.430044341	0.992	0.993	2.08E-112	1	MT-ATP6
ENO1	1.00E-116	0.265174886	1	1	6.07E-112	1	ENO1
EIF1	2.64E-116	0.253665719	1	1	1.60E-111	1	EIF1
ANKRD1	7.33E-116	0.439973376	0.908	0.761	4.45E-111	1	ANKRD1
PSMB3	2.55E-114	0.422158124	0.929	0.86	1.55E-109	1	PSMB3
AFMID	6.01E-114	0.446003906	0.509	0.273	3.65E-109	1	AFMID
ANXA1	1.78E-113	0.404445493	0.97	0.937	1.08E-108	1	ANXA1
AKR1B1	6.42E-113	0.317296471	1	0.997	3.90E-108	1	AKR1B1
TMED2	1.75E-111	0.432011602	0.916	0.871	1.06E-106	1	TMED2
TP53	1.73E-109	0.478593919	0.772	0.63	1.05E-104	1	TP53
GSTP1	3.53E-109	0.334324341	0.994	0.984	2.14E-104	1	GSTP1
SSBP1	4.20E-108	0.414568338	0.917	0.878	2.55E-103	1	SSBP1
RPS4X	3.17E-107	0.274845213	1	0.999	1.93E-102	1	RPS4X
RPS3A	7.62E-107	0.270203236	1	1	4.63E-102	1	RPS3A
HSP90AA1	4.79E-106	0.336248244	0.995	0.988	2.91E-101	1	HSP90AA1
GSTO1	7.74E-106	0.405693092	0.909	0.845	4.70E-101	1	GSTO1
TSPYL1	1.18E-105	0.489970398	0.733	0.585	7.17E-101	1	TSPYL1
EEF1D	1.84E-105	0.354142033	0.98	0.975	1.12E-100	1	EEF1D
GAPDH	1.84E-104	0.273325049	1	1	1.12E-99	1	GAPDH
MDM4	2.38E-103	0.501718873	0.681	0.527	1.44E-98	1	MDM4
FKBP1A	6.01E-103	0.352230937	0.983	0.971	3.65E-98	1	FKBP1A
MYL12A	9.84E-103	0.330223322	0.993	0.984	5.98E-98	1	MYL12A
RPL10	4.59E-102	0.256657695	1	1	2.79E-97	1	RPL10
WTAP	6.70E-102	0.436977886	0.805	0.688	4.06E-97	1	WTAP
RPS7	6.81E-101	0.256891638	1	1	4.13E-96	1	RPS7
PSMD8	9.59E-100	0.38773912	0.918	0.871	5.82E-95	1	PSMD8
EGR1	2.47E-99	0.433579223	0.858	0.683	1.50E-94	1	EGR1
SNRPB2	2.39E-98	0.441782182	0.807	0.741	1.45E-93	1	SNRPB2
LGALS3	4.51E-97	0.407103512	0.904	0.831	2.74E-92	1	LGALS3
RPS9	2.58E-96	0.253908092	1	1	1.57E-91	1	RPS9
LDHB	1.66E-95	0.384082131	0.937	0.892	1.01E-90	1	LDHB
MTA2	2.12E-94	0.393138703	0.428	0.216	1.29E-89	1	MTA2
ZC3H4	1.60E-93	0.461707722	0.564	0.367	9.74E-89	1	ZC3H4
MT-CYB	3.13E-92	0.468409732	0.974	0.973	1.90E-87	1	MT-CYB
PIM2	4.86E-92	0.421373215	0.494	0.291	2.95E-87	1	PIM2
PSMB7	2.36E-90	0.357225072	0.943	0.918	1.43E-85	1	PSMB7
TALDO1	3.37E-90	0.389043639	0.877	0.815	2.04E-85	1	TALDO1
RAN	2.03E-87	0.320051825	0.983	0.973	1.23E-82	1	RAN
PARK7	3.55E-87	0.322090592	0.964	0.951	2.15E-82	1	PARK7
FLCN	4.90E-86	0.414941615	0.465	0.268	2.98E-81	1	FLCN
EIF3I	5.16E-86	0.373488181	0.869	0.799	3.13E-81	1	EIF3I
PPP3CA	5.82E-86	0.455052428	0.676	0.517	3.53E-81	1	PPP3CA
CLIC1	1.20E-85	0.301089069	0.993	0.973	7.31E-81	1	CLIC1
CLTA	1.77E-85	0.31342118	0.981	0.975	1.08E-80	1	CLTA
UBE2C	3.01E-85	0.293352943	0.635	0.397	1.83E-80	1	UBE2C
IGFBP7	1.74E-82	0.263103939	1	0.999	1.05E-77	1	IGFBP7
RPL17	3.88E-81	0.269397078	0.998	0.993	2.36E-76	1	RPL17
ANXA2	1.12E-80	0.272317434	0.997	0.991	6.79E-76	1	ANXA2
PRDX2	2.62E-80	0.340694088	0.938	0.919	1.59E-75	1	PRDX2
CYBA	3.20E-80	0.325767683	0.958	0.933	1.94E-75	1	CYBA
EIF5B	8.51E-80	0.379614987	0.893	0.857	5.16E-75	1	EIF5B
NUCKS1	3.06E-79	0.30288467	0.987	0.974	1.86E-74	1	NUCKS1
PAQR7	9.24E-79	0.318533075	0.34	0.156	5.61E-74	1	PAQR7
PSMC5	9.72E-77	0.38244418	0.785	0.7	5.90E-72	1	PSMC5
CRIM1	3.83E-76	0.383563409	0.868	0.781	2.32E-71	1	CRIM1
TBCA	7.78E-75	0.279758984	0.982	0.975	4.72E-70	1	TBCA
VDAC2	3.33E-74	0.346381932	0.906	0.882	2.02E-69	1	VDAC2
SKP1	4.87E-74	0.301698467	0.971	0.96	2.96E-69	1	SKP1
PSMA3	6.37E-72	0.3574407	0.865	0.812	3.87E-67	1	PSMA3
S100A13	1.10E-71	0.31808538	0.95	0.934	6.67E-67	1	S100A13
AKR1C3	1.32E-70	0.321797544	0.77	0.608	8.00E-66	1	AKR1C3
POMP	1.80E-70	0.284394352	0.969	0.957	1.09E-65	1	POMP
KRT19	1.55E-69	0.394910815	0.719	0.582	9.43E-65	1	KRT19
HLA-A	2.98E-69	0.250112902	0.999	0.994	1.81E-64	1	HLA-A
MT-ND1	3.50E-69	0.267031402	0.995	0.997	2.13E-64	1	MT-ND1
HNRNPA1	3.94E-69	0.261696412	0.995	0.987	2.39E-64	1	HNRNPA1
PRDX4	1.30E-68	0.304973157	0.929	0.903	7.88E-64	1	PRDX4
STT3A	1.88E-68	0.369411594	0.714	0.6	1.14E-63	1	STT3A
RNH1	2.96E-68	0.34165441	0.83	0.779	1.80E-63	1	RNH1
INSR	4.92E-68	0.335555781	0.37	0.199	2.99E-63	1	INSR
CHCHD2	2.37E-67	0.250825873	0.988	0.986	1.44E-62	1	CHCHD2
TOR1AIP2	3.65E-67	0.352833469	0.859	0.821	2.21E-62	1	TOR1AIP2
PSMA5	8.03E-67	0.354765849	0.841	0.783	4.88E-62	1	PSMA5
PSMB5	1.81E-66	0.335678612	0.852	0.807	1.10E-61	1	PSMB5
APOBEC3C	3.51E-66	0.333139887	0.409	0.238	2.13E-61	1	APOBEC3C
RAB12	1.03E-65	0.314269817	0.327	0.163	6.25E-61	1	RAB12
CHMP2A	8.88E-65	0.317668043	0.918	0.892	5.39E-60	1	CHMP2A
CISD1	2.40E-64	0.322239468	0.897	0.882	1.46E-59	1	CISD1
ERH	4.54E-64	0.289186563	0.967	0.953	2.76E-59	1	ERH
CKS2	2.07E-63	0.279793922	0.848	0.753	1.26E-58	1	CKS2
EDF1	1.70E-62	0.264022175	0.978	0.972	1.03E-57	1	EDF1
COPE	6.62E-62	0.312537367	0.888	0.853	4.02E-57	1	COPE
AP2S1	1.54E-61	0.280920377	0.948	0.942	9.33E-57	1	AP2S1
PGLS	1.75E-61	0.343514068	0.812	0.777	1.06E-56	1	PGLS
PTTG1	5.51E-61	0.281595335	0.655	0.47	3.35E-56	1	PTTG1
AREG	2.22E-60	0.345819903	0.856	0.737	1.35E-55	1	AREG
RHOC	4.30E-60	0.324082369	0.875	0.852	2.61E-55	1	RHOC
MRPS6	4.84E-60	0.252821918	0.918	0.864	2.94E-55	1	MRPS6
EIF3K	5.29E-60	0.298927611	0.913	0.885	3.21E-55	1	EIF3K
PRDX6	1.10E-59	0.284964089	0.909	0.895	6.69E-55	1	PRDX6
S100A16	1.84E-59	0.293345756	0.944	0.909	1.12E-54	1	S100A16
ATP5F1C	5.75E-59	0.296027975	0.936	0.916	3.49E-54	1	ATP5F1C
NME1	2.56E-58	0.28864768	0.942	0.911	1.55E-53	1	NME1
PRMT1	9.71E-58	0.329978789	0.757	0.669	5.90E-53	1	PRMT1
TNFRSF12A	2.19E-57	0.261987283	0.973	0.938	1.33E-52	1	TNFRSF12A
NQO1	9.24E-57	0.330296476	0.811	0.74	5.61E-52	1	NQO1
TUBB4B	1.83E-56	0.297854954	0.868	0.796	1.11E-51	1	TUBB4B
EIF6	5.56E-56	0.284075035	0.864	0.824	3.37E-51	1	EIF6
MGST3	4.31E-55	0.267218792	0.957	0.931	2.62E-50	1	MGST3
NDUFA12	1.05E-54	0.261760482	0.964	0.947	6.36E-50	1	NDUFA12
WSB2	1.40E-54	0.343211319	0.601	0.477	8.49E-50	1	WSB2
SEC22B	2.75E-54	0.325610656	0.823	0.778	1.67E-49	1	SEC22B
RTRAF	7.14E-54	0.305351092	0.871	0.858	4.34E-49	1	RTRAF
ADRM1	2.66E-53	0.289317665	0.828	0.776	1.62E-48	1	ADRM1
KRT7	1.05E-52	0.283150075	0.889	0.824	6.36E-48	1	KRT7
DOCK5	1.25E-52	0.349225218	0.514	0.378	7.59E-48	1	DOCK5
IRF2BPL	3.00E-52	0.340606616	0.531	0.388	1.82E-47	1	IRF2BPL
SKA2	5.78E-52	0.32343712	0.742	0.662	3.51E-47	1	SKA2
PSMA1	6.48E-52	0.277319056	0.887	0.859	3.93E-47	1	PSMA1
H6PD	8.88E-51	0.322524514	0.598	0.474	5.39E-46	1	H6PD
SSB	1.38E-50	0.305138993	0.84	0.809	8.35E-46	1	SSB
BLVRB	1.53E-49	0.282393744	0.887	0.858	9.29E-45	1	BLVRB
FDPS	1.90E-49	0.324620602	0.612	0.505	1.15E-44	1	FDPS
ARF6	1.34E-47	0.312232703	0.811	0.768	8.15E-43	1	ARF6
AURKAIP1	4.01E-46	0.256343367	0.911	0.902	2.43E-41	1	AURKAIP1
PSMC4	7.35E-46	0.315654354	0.642	0.56	4.46E-41	1	PSMC4
RNF2	1.08E-45	0.305149292	0.414	0.282	6.53E-41	1	RNF2
PSMB2	1.35E-45	0.266597962	0.875	0.854	8.20E-41	1	PSMB2
SLC3A2	6.57E-45	0.268496404	0.792	0.709	3.99E-40	1	SLC3A2
EIF3G	7.02E-45	0.27194432	0.828	0.823	4.26E-40	1	EIF3G
RIN2	2.11E-44	0.317382561	0.539	0.42	1.28E-39	1	RIN2
EIF4A3	2.24E-44	0.310837846	0.664	0.582	1.36E-39	1	EIF4A3
ACADVL	4.13E-44	0.287928974	0.752	0.707	2.51E-39	1	ACADVL
PHB	1.32E-43	0.297466877	0.656	0.574	8.04E-39	1	PHB
TOMM22	1.45E-43	0.299721043	0.714	0.664	8.82E-39	1	TOMM22
MDH1	9.49E-43	0.31259473	0.71	0.653	5.76E-38	1	MDH1
PSMD4	5.53E-42	0.283626383	0.785	0.755	3.36E-37	1	PSMD4
PSMC3	1.04E-41	0.282912894	0.75	0.703	6.31E-37	1	PSMC3
PSMA3-AS1	1.18E-41	0.328983497	0.656	0.599	7.15E-37	1	PSMA3-AS1
ANXA3	1.28E-41	0.287967948	0.705	0.61	7.78E-37	1	ANXA3
FIBP	3.66E-41	0.274633921	0.768	0.742	2.22E-36	1	FIBP
RBM8A	1.33E-40	0.264748863	0.845	0.836	8.08E-36	1	RBM8A
SLC25A5	2.38E-40	0.251583666	0.84	0.809	1.44E-35	1	SLC25A5
EIF2S1	1.10E-39	0.289900626	0.736	0.682	6.69E-35	1	EIF2S1
ATP1B3	1.34E-39	0.29524044	0.619	0.548	8.15E-35	1	ATP1B3
TUBA1A	1.61E-39	0.292222046	0.673	0.569	9.78E-35	1	TUBA1A
KRT81	2.97E-39	0.257368246	0.645	0.512	1.80E-34	1	KRT81
HERPUD1	6.86E-39	0.308806844	0.722	0.667	4.17E-34	1	HERPUD1
METTL5	2.90E-38	0.265409806	0.752	0.714	1.76E-33	1	METTL5
PSMD14	3.66E-38	0.270770243	0.705	0.655	2.22E-33	1	PSMD14
AKR7A2	5.64E-38	0.268574805	0.677	0.602	3.42E-33	1	AKR7A2
IMPDH2	8.82E-38	0.266520493	0.783	0.762	5.35E-33	1	IMPDH2
PCMT1	1.61E-37	0.251331894	0.743	0.702	9.80E-33	1	PCMT1
KPNA2	3.80E-37	0.276895895	0.575	0.469	2.31E-32	1	KPNA2
RWDD1	6.38E-37	0.260978772	0.843	0.843	3.87E-32	1	RWDD1
CBX6	3.63E-36	0.274825618	0.502	0.396	2.20E-31	1	CBX6
LETM1	8.09E-36	0.280580085	0.479	0.366	4.91E-31	1	LETM1
PSMD13	1.19E-35	0.265650829	0.632	0.562	7.22E-31	1	PSMD13
AP1G1	1.14E-34	0.289925172	0.42	0.313	6.93E-30	1	AP1G1
DDX39A	2.68E-34	0.261225882	0.689	0.628	1.62E-29	1	DDX39A
TMEM159	5.43E-34	0.257231401	0.432	0.318	3.29E-29	1	TMEM159
PSME2	1.04E-33	0.272989391	0.606	0.536	6.33E-29	1	PSME2
NDUFS2	1.14E-33	0.284054101	0.505	0.419	6.90E-29	1	NDUFS2
VPS28	1.45E-33	0.256837366	0.72	0.694	8.77E-29	1	VPS28
PSMA4	1.94E-33	0.267534282	0.737	0.7	1.18E-28	1	PSMA4
ECH1	1.21E-32	0.251733103	0.763	0.735	7.37E-28	1	ECH1
TUFM	1.48E-32	0.257777838	0.664	0.617	8.98E-28	1	TUFM
CD47	4.22E-32	0.26118268	0.649	0.596	2.56E-27	1	CD47
PDHB	6.82E-32	0.261807841	0.647	0.594	4.14E-27	1	PDHB
LINC-PINT	2.52E-31	0.294859944	0.487	0.389	1.53E-26	1	LINC-PINT
EBP	2.79E-31	0.257338097	0.582	0.502	1.69E-26	1	EBP
ESD	4.87E-31	0.268600876	0.524	0.439	2.96E-26	1	ESD
DCTN3	5.50E-31	0.265340679	0.664	0.615	3.34E-26	1	DCTN3
SLC12A2	5.57E-31	0.285026908	0.503	0.415	3.38E-26	1	SLC12A2
CRIPT	3.03E-30	0.25375445	0.645	0.595	1.84E-25	1	CRIPT
BCL10	3.52E-30	0.265996317	0.466	0.371	2.14E-25	1	BCL10
NAA20	1.06E-28	0.252270851	0.635	0.585	6.44E-24	1	NAA20
CCT8	2.71E-28	0.251916013	0.665	0.621	1.65E-23	1	CCT8
EFNA5	3.00E-26	0.267252595	0.565	0.497	1.82E-21	1	EFNA5
ACTR10	2.22E-25	0.253133408	0.575	0.525	1.34E-20	1	ACTR10
RPS21	3.10E-307	0.578148041	1	1	1.88E-302	2	RPS2
HNRNPH11	5.75E-298	1.210546098	0.998	0.934	3.49E-293	2	HNRNPH1
MT-CO21	5.19E-291	1.099069185	1	1	3.15E-286	2	MT-CO2
RPL32	8.09E-289	0.673984135	1	1	4.91E-284	2	RPL3
RPL81	1.51E-288	0.550965289	1	1	9.17E-284	2	RPL8
LDHA1	6.90E-277	0.738912334	1	1	4.19E-272	2	LDHA
CTNNB11	4.64E-272	1.26730949	0.995	0.929	2.81E-267	2	CTNNB1
EIF5A1	6.84E-270	1.108545142	1	0.952	4.15E-265	2	EIF5A
MT-CO31	3.61E-267	0.855170167	1	1	2.19E-262	2	MT-CO3
RPL101	1.18E-235	0.515072913	1	1	7.19E-231	2	RPL10
UBC1	1.26E-220	0.776822816	0.996	0.963	7.64E-216	2	UBC
RPL36	5.88E-215	0.371020126	1	1	3.57E-210	2	RPL36
FAU	1.24E-214	0.427740955	1	1	7.53E-210	2	FAU
PFN1	2.91E-212	0.650207819	1	0.997	1.77E-207	2	PFN1
RPS5	1.87E-209	0.461781612	1	1	1.13E-204	2	RPS5
RPL15	2.88E-206	0.40772111	1	1	1.75E-201	2	RPL15
RPL35	9.09E-196	0.366460829	1	1	5.52E-191	2	RPL35
RPS3	1.13E-195	0.378257041	1	1	6.85E-191	2	RPS3
NACA1	1.30E-195	0.580111662	0.999	0.995	7.90E-191	2	NACA
PSMB11	2.74E-195	0.662987027	0.997	0.973	1.67E-190	2	PSMB1
RPL7A1	2.79E-194	0.449365906	1	1	1.69E-189	2	RPL7A
RPS19	7.39E-187	0.31777317	1	1	4.49E-182	2	RPS19
EIF11	3.02E-184	0.446620497	1	1	1.83E-179	2	EIF1
MT-ATP61	9.56E-180	0.741611917	0.998	0.992	5.80E-175	2	MT-ATP6
RPS3A1	3.00E-174	0.422847367	1	1	1.82E-169	2	RPS3A
MT-CYB1	2.45E-171	0.795490677	0.988	0.971	1.48E-166	2	MT-CYB
RPS4X1	2.44E-162	0.442681827	1	0.999	1.48E-157	2	RPS4X
RPS91	6.17E-161	0.417686929	1	1	3.74E-156	2	RPS9
EEF1D1	2.97E-160	0.588170692	0.993	0.973	1.80E-155	2	EEF1D
PRDX11	7.98E-157	0.641958578	0.991	0.936	4.84E-152	2	PRDX1
SLC25A31	7.02E-156	0.585035847	0.993	0.971	4.26E-151	2	SLC25A3
RPL9	1.54E-155	0.421166625	1	1	9.35E-151	2	RPL9
RPS71	2.60E-151	0.40156369	1	1	1.58E-146	2	RPS7
LGALS1	6.53E-149	0.485752312	1	1	3.97E-144	2	LGALS1
RPL21	1.19E-148	0.351011848	1	1	7.23E-144	2	RPL21
RPL19	5.93E-147	0.314188715	1	1	3.60E-142	2	RPL19
SRSF61	2.67E-146	0.682102183	0.959	0.848	1.62E-141	2	SRSF6
RPL13	1.27E-144	0.360175257	1	1	7.73E-140	2	RPL13
RPL18	8.48E-144	0.37476242	1	1	5.15E-139	2	RPL18
CALR1	3.39E-143	0.669942097	0.999	0.987	2.06E-138	2	CALR
RPL11	6.81E-143	0.342355363	1	1	4.14E-138	2	RPL11
AXL1	8.22E-142	0.729455373	0.972	0.894	4.99E-137	2	AXL
RPL29	1.06E-140	0.319185155	1	1	6.46E-136	2	RPL29
TMSB10	6.18E-139	0.388301579	1	1	3.75E-134	2	TMSB10
PSMA71	1.81E-138	0.545568084	0.997	0.974	1.10E-133	2	PSMA7
CD631	8.79E-137	0.505085423	0.995	0.99	5.34E-132	2	CD63
RPS14	6.13E-136	0.286539986	1	1	3.72E-131	2	RPS14
UBB1	8.89E-136	0.510105816	0.999	0.984	5.40E-131	2	UBB
KRT181	5.97E-135	0.6334889	0.965	0.869	3.63E-130	2	KRT18
TBCA1	6.60E-135	0.521505784	0.991	0.975	4.01E-130	2	TBCA
GSTP11	1.09E-134	0.51262254	0.995	0.985	6.62E-130	2	GSTP1
PSMB71	5.76E-133	0.600492488	0.97	0.918	3.50E-128	2	PSMB7
MYL6	6.66E-133	0.383770565	1	1	4.04E-128	2	MYL6
PPP1CB1	4.75E-132	0.682560086	0.938	0.819	2.88E-127	2	PPP1CB
UBA52	9.64E-132	0.347481757	1	1	5.85E-127	2	UBA52
RPL13A	1.12E-129	0.317132551	1	1	6.83E-125	2	RPL13A
FTH1	5.56E-129	0.456366844	1	1	3.37E-124	2	FTH1
PKM	7.96E-129	0.416882457	1	1	4.83E-124	2	PKM
RPS27A	1.28E-128	0.304197697	1	1	7.76E-124	2	RPS27A
NDUFS5	3.10E-127	0.399651292	0.999	0.998	1.88E-122	2	NDUFS5
HINT1	3.73E-127	0.364396665	1	1	2.26E-122	2	HINT1
RAN1	4.52E-127	0.519923085	0.993	0.973	2.75E-122	2	RAN
ENO11	5.04E-126	0.362988467	1	1	3.06E-121	2	ENO1
RPL24	2.91E-125	0.322204758	1	1	1.77E-120	2	RPL24
CCDC85B1	7.88E-125	0.507579761	0.997	0.985	4.79E-120	2	CCDC85B
MYL12B1	2.02E-123	0.527553799	0.991	0.969	1.23E-118	2	MYL12B
RPL26	2.63E-122	0.330690177	1	1	1.60E-117	2	RPL26
RPL7	7.51E-122	0.373259879	1	0.999	4.56E-117	2	RPL7
RPL36AL	3.49E-121	0.401035201	1	0.998	2.12E-116	2	RPL36AL
PSMD81	4.59E-121	0.595410616	0.937	0.875	2.79E-116	2	PSMD8
MT-ND3	7.88E-121	0.633810531	0.992	0.99	4.78E-116	2	MT-ND3
RPL35A	8.21E-121	0.270792153	1	1	4.98E-116	2	RPL35A
RPS17	1.97E-120	0.350845205	1	1	1.19E-115	2	RPS17
CDC421	1.16E-119	0.549013574	0.991	0.973	7.04E-115	2	CDC42
ATP5MK	2.63E-116	0.442396684	0.999	0.993	1.60E-111	2	ATP5MK
RPL18A	3.86E-114	0.278609734	1	1	2.34E-109	2	RPL18A
ARPC41	4.18E-114	0.665376352	0.904	0.77	2.54E-109	2	ARPC4
POLR2L	1.16E-113	0.416895738	1	0.998	7.06E-109	2	POLR2L
MT-ND11	9.85E-112	0.625164882	0.997	0.996	5.98E-107	2	MT-ND1
GSTO11	1.22E-111	0.586110951	0.933	0.851	7.43E-107	2	GSTO1
AKR1B11	1.98E-111	0.475150292	1	0.997	1.20E-106	2	AKR1B1
PSMB31	6.09E-111	0.550168422	0.944	0.868	3.70E-106	2	PSMB3
RPS15	1.72E-110	0.255194819	1	1	1.04E-105	2	RPS15
RACK1	1.39E-109	0.361544205	1	0.999	8.41E-105	2	RACK1
RPL22	1.81E-109	0.356997035	1	0.999	1.10E-104	2	RPL22
NPM11	2.50E-109	0.413339522	0.999	0.998	1.52E-104	2	NPM1
UQCRH	9.25E-109	0.406682134	0.995	0.992	5.61E-104	2	UQCRH
ATP5F1E	3.73E-108	0.275484834	1	1	2.26E-103	2	ATP5F1E
POMP1	6.75E-108	0.502086257	0.982	0.956	4.10E-103	2	POMP
MT-ND4	1.55E-107	0.529593604	0.999	0.998	9.38E-103	2	MT-ND4
ACTG1	3.84E-107	0.340808372	1	0.999	2.33E-102	2	ACTG1
RPS6	6.67E-107	0.29194149	1	1	4.05E-102	2	RPS6
B4GALT11	2.87E-104	0.629991097	0.92	0.784	1.74E-99	2	B4GALT1
CTTN1	3.52E-104	0.607243858	0.927	0.841	2.14E-99	2	CTTN
AP2S11	6.65E-104	0.503055883	0.971	0.939	4.04E-99	2	AP2S1
SEC61G	3.77E-103	0.434249919	0.995	0.983	2.29E-98	2	SEC61G
S100A11	1.41E-102	0.37258162	1	0.999	8.53E-98	2	S100A11
CLIC11	2.52E-102	0.500215181	0.994	0.975	1.53E-97	2	CLIC1
CHCHD21	3.16E-102	0.446053106	0.994	0.985	1.92E-97	2	CHCHD2
RPS27L	2.41E-101	0.526028319	0.954	0.932	1.46E-96	2	RPS27L
PRDX21	4.16E-101	0.492594516	0.957	0.918	2.53E-96	2	PRDX2
EMP3	2.69E-100	0.402384645	1	0.988	1.63E-95	2	EMP3
RPL12	1.52E-99	0.269667747	1	1	9.22E-95	2	RPL12
ACTB1	9.43E-99	0.357956369	1	1	5.72E-94	2	ACTB
SH3BGRL3	5.41E-98	0.471718644	0.996	0.984	3.29E-93	2	SH3BGRL3
EIF61	1.22E-97	0.583202227	0.898	0.825	7.43E-93	2	EIF6
RPL171	9.90E-97	0.400254018	0.997	0.994	6.01E-92	2	RPL17
NME2	3.65E-96	0.527541944	0.915	0.854	2.21E-91	2	NME2
NME11	4.34E-96	0.525549488	0.953	0.914	2.64E-91	2	NME1
PSMB41	4.43E-96	0.4833671	0.956	0.917	2.69E-91	2	PSMB4
ARPC31	2.13E-95	0.464853159	0.989	0.967	1.30E-90	2	ARPC3
RPS10	4.28E-95	0.329340423	1	0.999	2.60E-90	2	RPS10
TUBB4B1	5.27E-95	0.548869128	0.913	0.799	3.20E-90	2	TUBB4B
AMFR1	6.21E-95	0.599223106	0.691	0.439	3.77E-90	2	AMFR
PRDX5	1.87E-94	0.418490716	0.994	0.983	1.14E-89	2	PRDX5
FKBP1A1	8.61E-94	0.429363919	0.986	0.972	5.22E-89	2	FKBP1A
RPL23A	2.03E-93	0.279696716	1	1	1.23E-88	2	RPL23A
TALDO11	1.24E-92	0.527133178	0.913	0.819	7.53E-88	2	TALDO1
GADD45GIP1	1.38E-92	0.500664926	0.944	0.916	8.39E-88	2	GADD45GIP1
YWHAE1	2.99E-92	0.471808491	0.993	0.994	1.82E-87	2	YWHAE
COX7C	3.36E-92	0.31810479	1	1	2.04E-87	2	COX7C
SLIRP	5.40E-92	0.40687647	0.992	0.984	3.28E-87	2	SLIRP
MYL12A1	1.68E-90	0.416157863	0.994	0.985	1.02E-85	2	MYL12A
SSBP11	3.15E-90	0.49832908	0.93	0.882	1.91E-85	2	SSBP1
SDC41	7.38E-90	0.578980817	0.971	0.901	4.48E-85	2	SDC4
TIMP11	5.98E-89	0.376522513	0.997	0.989	3.63E-84	2	TIMP1
TP531	6.26E-89	0.623989084	0.802	0.646	3.80E-84	2	TP53
OAZ1	1.24E-87	0.377396309	0.997	0.991	7.50E-83	2	OAZ1
EDF11	1.88E-87	0.420834372	0.993	0.971	1.14E-82	2	EDF1
LDHB1	6.30E-87	0.476202073	0.946	0.897	3.83E-82	2	LDHB
RPSA	9.59E-87	0.321987266	1	0.999	5.82E-82	2	RPSA
GPX4	2.80E-86	0.345244882	1	0.998	1.70E-81	2	GPX4
SNHG29	4.52E-86	0.463681657	0.983	0.95	2.74E-81	2	SNHG29
S100A161	2.20E-85	0.477616664	0.943	0.914	1.34E-80	2	S100A16
FTL	9.78E-85	0.313656175	1	1	5.94E-80	2	FTL
COX7A2	2.50E-84	0.348205827	0.998	0.999	1.52E-79	2	COX7A2
LGALS31	7.51E-84	0.481905914	0.915	0.84	4.56E-79	2	LGALS3
S100A10	1.99E-82	0.402584811	0.995	0.988	1.21E-77	2	S100A10
LSM3	2.06E-82	0.47784851	0.925	0.887	1.25E-77	2	LSM3
CYBA1	4.88E-82	0.456577025	0.972	0.934	2.96E-77	2	CYBA
PSMB51	7.56E-82	0.478177926	0.887	0.808	4.59E-77	2	PSMB5
SKP11	1.07E-81	0.407790252	0.967	0.962	6.52E-77	2	SKP1
NDUFB1	2.87E-80	0.408890884	0.98	0.97	1.74E-75	2	NDUFB1
GUK1	3.22E-80	0.390000905	0.99	0.982	1.96E-75	2	GUK1
ATP6V0B	4.33E-80	0.428160502	0.953	0.934	2.63E-75	2	ATP6V0B
BTF3	7.28E-80	0.300403222	1	0.999	4.42E-75	2	BTF3
SAR1A1	9.87E-80	0.51794362	0.896	0.818	5.99E-75	2	SAR1A
PARK71	2.00E-79	0.426476084	0.974	0.952	1.22E-74	2	PARK7
CUTA	5.76E-79	0.416568498	0.984	0.963	3.50E-74	2	CUTA
PRDX41	6.91E-79	0.456959443	0.946	0.904	4.19E-74	2	PRDX4
UBL5	2.50E-78	0.324219897	0.998	0.994	1.52E-73	2	UBL5
NDUFA121	2.88E-78	0.420213478	0.975	0.948	1.75E-73	2	NDUFA12
CHMP2A1	1.72E-77	0.451595154	0.924	0.895	1.05E-72	2	CHMP2A
PSMC51	1.97E-77	0.531658127	0.821	0.707	1.19E-72	2	PSMC5
RPL34	3.01E-77	0.25435726	1	1	1.83E-72	2	RPL34
ATP5IF1	5.62E-77	0.412186433	0.974	0.974	3.41E-72	2	ATP5IF1
DYNLL1	8.28E-77	0.38185869	0.987	0.984	5.02E-72	2	DYNLL1
COPE1	4.96E-76	0.467075101	0.896	0.857	3.01E-71	2	COPE
MTCH1	2.10E-75	0.443410271	0.922	0.88	1.28E-70	2	MTCH1
TNFRSF12A1	2.77E-75	0.462109477	0.962	0.945	1.68E-70	2	TNFRSF12A
ATP5F1D	4.63E-75	0.426902355	0.955	0.94	2.81E-70	2	ATP5F1D
TRMT112	5.16E-75	0.316948541	0.998	0.996	3.13E-70	2	TRMT112
S100A131	5.20E-75	0.42333295	0.957	0.935	3.15E-70	2	S100A13
TPI1	3.24E-74	0.382736582	0.994	0.986	1.97E-69	2	TPI1
EIF3I1	1.11E-71	0.48432444	0.88	0.808	6.74E-67	2	EIF3I
CFL1	6.16E-71	0.361579298	0.999	0.998	3.74E-66	2	CFL1
CLTA1	1.20E-70	0.375047811	0.991	0.974	7.30E-66	2	CLTA
NDUFB11	5.08E-69	0.425563108	0.96	0.934	3.08E-64	2	NDUFB11
RPL36A	1.65E-68	0.330546084	0.997	0.991	1.00E-63	2	RPL36A
AP2M1	1.33E-67	0.439034708	0.907	0.868	8.06E-63	2	AP2M1
EIF3K1	1.68E-67	0.432955036	0.924	0.887	1.02E-62	2	EIF3K
CKS21	1.80E-67	0.469728392	0.867	0.764	1.09E-62	2	CKS2
F31	2.06E-67	0.525018712	0.94	0.855	1.25E-62	2	F3
KRT191	2.92E-67	0.527443716	0.768	0.594	1.78E-62	2	KRT19
ELOB	4.86E-67	0.323502317	0.998	0.994	2.95E-62	2	ELOB
ADRM11	5.17E-67	0.493296736	0.845	0.781	3.14E-62	2	ADRM1
DDX39A1	7.27E-67	0.487063031	0.767	0.625	4.41E-62	2	DDX39A
HSPE1	2.22E-66	0.306612723	0.999	0.993	1.35E-61	2	HSPE1
MGST31	3.38E-66	0.408522496	0.955	0.935	2.05E-61	2	MGST3
GTF2H5	6.65E-66	0.397694928	0.954	0.924	4.03E-61	2	GTF2H5
NEDD8	4.49E-65	0.399229629	0.963	0.947	2.72E-60	2	NEDD8
TIMM13	4.00E-64	0.421490465	0.907	0.877	2.43E-59	2	TIMM13
PGLS1	1.08E-62	0.432742003	0.839	0.778	6.53E-58	2	PGLS
ATP5ME	6.29E-62	0.334340024	0.994	0.985	3.82E-57	2	ATP5ME
SUB1	8.84E-62	0.378777203	0.953	0.933	5.36E-57	2	SUB1
NDUFA4	1.25E-61	0.33347047	0.996	0.989	7.57E-57	2	NDUFA4
PRMT11	1.31E-61	0.459183368	0.775	0.679	7.98E-57	2	PRMT1
COX5A	2.11E-61	0.401962264	0.92	0.9	1.28E-56	2	COX5A
MIF	2.75E-61	0.299404175	1	0.999	1.67E-56	2	MIF
UQCR11	4.47E-61	0.33438693	0.997	0.994	2.72E-56	2	UQCR11
PSMA11	5.82E-61	0.423504591	0.902	0.861	3.53E-56	2	PSMA1
PGAM1	1.16E-60	0.412531345	0.972	0.946	7.05E-56	2	PGAM1
PRDX61	1.52E-60	0.397843682	0.92	0.896	9.20E-56	2	PRDX6
H2AZ1	2.77E-60	0.463936857	0.909	0.85	1.68E-55	2	H2AZ1
CYC1	3.97E-60	0.411437834	0.863	0.814	2.41E-55	2	CYC1
ANXA11	4.22E-60	0.386657986	0.977	0.941	2.56E-55	2	ANXA1
TUBB	7.22E-60	0.334162046	0.993	0.988	4.39E-55	2	TUBB
LSM4	8.30E-60	0.429228448	0.876	0.817	5.04E-55	2	LSM4
NDUFAB1	8.89E-60	0.400307725	0.901	0.863	5.40E-55	2	NDUFAB1
SNRPD1	2.02E-59	0.4115177	0.932	0.902	1.23E-54	2	SNRPD1
C19orf53	2.31E-59	0.382115168	0.947	0.932	1.40E-54	2	C19orf53
RAB34	3.42E-59	0.435882454	0.822	0.764	2.08E-54	2	RAB34
AFMID1	1.37E-58	0.463013337	0.516	0.307	8.32E-54	2	AFMID
C1QBP	1.86E-58	0.376471514	0.972	0.951	1.13E-53	2	C1QBP
PRELID1	2.43E-58	0.426327627	0.84	0.794	1.47E-53	2	PRELID1
NDUFB3	4.09E-58	0.388390279	0.919	0.925	2.48E-53	2	NDUFB3
PSMA51	1.15E-57	0.41953837	0.864	0.788	7.01E-53	2	PSMA5
SNRPE	1.35E-57	0.348544444	0.986	0.975	8.21E-53	2	SNRPE
TSPO	2.91E-57	0.328896811	0.985	0.98	1.76E-52	2	TSPO
ARL2	5.35E-57	0.372951436	0.937	0.923	3.25E-52	2	ARL2
ACADVL1	1.09E-56	0.450237482	0.783	0.709	6.61E-52	2	ACADVL
RHOC1	1.24E-56	0.412694932	0.875	0.855	7.55E-52	2	RHOC
PLAAT3	3.55E-56	0.361883613	0.962	0.95	2.15E-51	2	PLAAT3
KRT10	1.76E-55	0.358460703	0.955	0.94	1.07E-50	2	KRT10
NDUFA13	2.22E-55	0.398216161	0.892	0.88	1.35E-50	2	NDUFA13
NDUFS6	3.79E-55	0.404415839	0.887	0.858	2.30E-50	2	NDUFS6
PHPT1	4.43E-55	0.376316516	0.949	0.946	2.69E-50	2	PHPT1
RBM8A1	5.44E-55	0.406817489	0.875	0.833	3.30E-50	2	RBM8A
STMN1	6.76E-55	0.399778194	0.868	0.735	4.10E-50	2	STMN1
TRIR	7.44E-55	0.349125946	0.941	0.946	4.52E-50	2	TRIR
AURKAIP11	9.35E-55	0.395643971	0.918	0.902	5.68E-50	2	AURKAIP1
PTTG11	1.15E-54	0.41084386	0.696	0.491	7.01E-50	2	PTTG1
SNRPD2	2.28E-54	0.333217916	0.986	0.984	1.39E-49	2	SNRPD2
TRA2A1	3.04E-54	0.466111577	0.705	0.574	1.85E-49	2	TRA2A
RNH11	1.43E-52	0.411351205	0.833	0.786	8.66E-48	2	RNH1
UBE2C1	4.85E-52	0.376140036	0.654	0.43	2.94E-47	2	UBE2C
EIF3G1	5.16E-52	0.38055903	0.867	0.817	3.13E-47	2	EIF3G
FIBP1	1.56E-51	0.406761706	0.802	0.741	9.45E-47	2	FIBP
ANXA21	2.23E-51	0.320123374	0.999	0.992	1.36E-46	2	ANXA2
ATP5MJ	2.28E-51	0.311555364	0.979	0.979	1.38E-46	2	ATP5MJ
HMGA1	5.58E-51	0.355473617	0.982	0.949	3.39E-46	2	HMGA1
CKS1B	6.18E-51	0.402288489	0.851	0.742	3.75E-46	2	CKS1B
MRPL51	9.45E-51	0.366274908	0.9	0.877	5.74E-46	2	MRPL51
COX6B1	1.68E-50	0.254456527	0.995	0.995	1.02E-45	2	COX6B1
PSMB21	4.53E-50	0.376355324	0.893	0.854	2.75E-45	2	PSMB2
MICOS13	4.68E-50	0.362816559	0.94	0.93	2.84E-45	2	MICOS13
GABARAP	6.07E-50	0.417344262	0.772	0.706	3.68E-45	2	GABARAP
VDAC21	8.25E-50	0.367946062	0.905	0.886	5.01E-45	2	VDAC2
ATP5MC1	8.98E-50	0.350296208	0.935	0.909	5.45E-45	2	ATP5MC1
ERH1	1.69E-49	0.334467321	0.973	0.954	1.03E-44	2	ERH
SNRPG	1.87E-49	0.351648962	0.974	0.965	1.13E-44	2	SNRPG
VAMP8	2.75E-49	0.353269963	0.936	0.92	1.67E-44	2	VAMP8
ATP6V0E1	4.21E-49	0.292422905	0.994	0.985	2.55E-44	2	ATP6V0E1
MTA21	7.28E-49	0.41554788	0.43	0.247	4.42E-44	2	MTA2
GAS5	7.93E-49	0.289807448	0.997	0.982	4.81E-44	2	GAS5
PFDN2	9.03E-49	0.365192849	0.922	0.884	5.48E-44	2	PFDN2
SPCS1	1.41E-48	0.347040759	0.93	0.913	8.58E-44	2	SPCS1
UQCR10	2.76E-48	0.30159539	0.963	0.966	1.68E-43	2	UQCR10
EEF1B2	4.81E-48	0.288105043	0.998	0.993	2.92E-43	2	EEF1B2
STT3A1	5.05E-48	0.454694861	0.718	0.617	3.06E-43	2	STT3A
IMPDH21	5.68E-48	0.426256428	0.809	0.761	3.45E-43	2	IMPDH2
UQCRB	1.35E-47	0.282772242	0.994	0.99	8.21E-43	2	UQCRB
SLC3A21	1.75E-47	0.394303797	0.804	0.719	1.06E-42	2	SLC3A2
ATP5MF	1.85E-47	0.334040608	0.941	0.938	1.13E-42	2	ATP5MF
TSPYL11	1.90E-47	0.417667613	0.732	0.607	1.15E-42	2	TSPYL1
TUFM1	2.56E-47	0.38157689	0.719	0.616	1.55E-42	2	TUFM
SAP18	3.45E-47	0.349658724	0.93	0.9	2.09E-42	2	SAP18
CYTOR	5.61E-47	0.3197816	0.969	0.946	3.40E-42	2	CYTOR
CSTB	6.02E-47	0.279259114	0.986	0.988	3.66E-42	2	CSTB
FDPS1	1.59E-46	0.407604136	0.654	0.514	9.68E-42	2	FDPS
STOML2	2.75E-46	0.403436226	0.765	0.716	1.67E-41	2	STOML2
KRT71	5.02E-46	0.359852689	0.889	0.833	3.05E-41	2	KRT7
TUBA1A1	6.42E-46	0.394687335	0.71	0.578	3.90E-41	2	TUBA1A
PHLDA2	8.95E-46	0.340699348	0.941	0.901	5.44E-41	2	PHLDA2
NQO11	1.07E-45	0.370125696	0.827	0.748	6.49E-41	2	NQO1
MAGOH	1.35E-45	0.400646507	0.756	0.68	8.19E-41	2	MAGOH
TXNDC17	1.38E-45	0.314770339	0.972	0.948	8.37E-41	2	TXNDC17
ID1	1.63E-45	0.356103705	0.912	0.831	9.89E-41	2	ID1
C19orf33	1.63E-45	0.293972566	0.994	0.981	9.90E-41	2	C19orf33
DUSP1	2.81E-45	0.299381746	0.993	0.985	1.71E-40	2	DUSP1
FLCN1	4.23E-45	0.368673478	0.474	0.296	2.57E-40	2	FLCN
LAMTOR1	6.83E-45	0.344680931	0.898	0.893	4.15E-40	2	LAMTOR1
RANBP1	7.21E-45	0.372022738	0.824	0.767	4.38E-40	2	RANBP1
PSMC31	1.45E-44	0.400743069	0.774	0.706	8.81E-40	2	PSMC3
NDUFB7	2.40E-44	0.315725258	0.976	0.965	1.46E-39	2	NDUFB7
WTAP1	5.56E-44	0.415627048	0.774	0.711	3.38E-39	2	WTAP
NDUFC2	1.07E-43	0.331074512	0.913	0.903	6.48E-39	2	NDUFC2
NAA38	1.67E-43	0.3271009	0.945	0.952	1.02E-38	2	NAA38
NDUFB2	2.88E-43	0.308067877	0.962	0.967	1.75E-38	2	NDUFB2
CENPX	8.56E-43	0.387890446	0.723	0.614	5.20E-38	2	CENPX
CNN31	1.28E-42	0.323444159	0.977	0.966	7.79E-38	2	CNN3
MICOS10	2.69E-42	0.277531092	0.988	0.986	1.63E-37	2	MICOS10
TAGLN2	4.02E-42	0.329153529	0.945	0.933	2.44E-37	2	TAGLN2
RPL9P9	5.29E-42	0.333976516	0.903	0.887	3.21E-37	2	RPL9P9
CCT7	7.99E-42	0.37901375	0.821	0.788	4.85E-37	2	CCT7
BLVRB1	8.41E-42	0.335219427	0.892	0.861	5.11E-37	2	BLVRB
PDCD5	8.61E-42	0.296411807	0.966	0.96	5.22E-37	2	PDCD5
SAA1	1.06E-41	0.308540107	0.985	0.938	6.45E-37	2	SAA1
MRPL33	1.11E-41	0.299646103	0.933	0.924	6.75E-37	2	MRPL33
ATP6V1F	2.28E-41	0.336812669	0.873	0.858	1.39E-36	2	ATP6V1F
DYNLT1	2.52E-41	0.321554845	0.896	0.868	1.53E-36	2	DYNLT1
HSPA41	3.07E-41	0.403050837	0.802	0.723	1.86E-36	2	HSPA4
VIM	3.69E-41	0.278318781	0.998	0.993	2.24E-36	2	VIM
NDUFB10	8.56E-41	0.367472438	0.793	0.763	5.20E-36	2	NDUFB10
LAMTOR5	9.53E-41	0.277668222	0.969	0.968	5.78E-36	2	LAMTOR5
RABAC1	1.19E-40	0.324575036	0.917	0.895	7.23E-36	2	RABAC1
PSMC41	2.57E-40	0.388464471	0.674	0.567	1.56E-35	2	PSMC4
SNU13	2.61E-40	0.309334453	0.938	0.93	1.58E-35	2	SNU13
NDUFA11	2.97E-40	0.310905721	0.944	0.947	1.80E-35	2	NDUFA11
ATP5PO	2.99E-40	0.338251808	0.862	0.847	1.81E-35	2	ATP5PO
SNRPB	6.89E-40	0.30706533	0.947	0.933	4.19E-35	2	SNRPB
POLR2G	1.73E-39	0.377327591	0.648	0.552	1.05E-34	2	POLR2G
ENY2	1.77E-39	0.319208766	0.959	0.952	1.08E-34	2	ENY2
DBI	2.70E-39	0.255338586	0.992	0.981	1.64E-34	2	DBI
DCTN31	1.11E-38	0.365327156	0.698	0.617	6.76E-34	2	DCTN3
NDUFS8	1.39E-38	0.303364346	0.924	0.917	8.45E-34	2	NDUFS8
PSMA31	2.03E-38	0.319838246	0.869	0.819	1.23E-33	2	PSMA3
RPS19BP1	2.61E-38	0.360478114	0.737	0.688	1.58E-33	2	RPS19BP1
MRPL22	3.40E-38	0.365170652	0.733	0.672	2.07E-33	2	MRPL22
SNRPF	3.43E-38	0.308275378	0.931	0.923	2.08E-33	2	SNRPF
MRPS61	3.96E-38	0.275680742	0.917	0.872	2.41E-33	2	MRPS6
RHEB	9.97E-38	0.33110482	0.891	0.865	6.05E-33	2	RHEB
HSPB11	1.32E-37	0.356920815	0.745	0.681	8.00E-33	2	HSPB11
ZC3H41	2.03E-37	0.409416348	0.54	0.4	1.23E-32	2	ZC3H4
ADI1	2.04E-37	0.349399864	0.82	0.778	1.24E-32	2	ADI1
SKA21	2.06E-37	0.364570483	0.761	0.671	1.25E-32	2	SKA2
VPS29	4.17E-37	0.35784696	0.787	0.73	2.53E-32	2	VPS29
SNRPB21	4.32E-37	0.360245775	0.805	0.751	2.62E-32	2	SNRPB2
ANXA31	2.25E-36	0.353018319	0.731	0.62	1.37E-31	2	ANXA3
PAXX	2.33E-36	0.375496576	0.694	0.628	1.41E-31	2	PAXX
MRPL13	2.36E-36	0.362486992	0.702	0.639	1.44E-31	2	MRPL13
TNNT1	3.76E-36	0.323357507	0.866	0.839	2.29E-31	2	TNNT1
JPT1	3.98E-36	0.35311793	0.884	0.86	2.41E-31	2	JPT1
PHB1	5.49E-36	0.347618091	0.67	0.584	3.33E-31	2	PHB
ATP5F1C1	6.18E-36	0.29680369	0.933	0.919	3.75E-31	2	ATP5F1C
MYL9	7.46E-36	0.355379207	0.828	0.808	4.53E-31	2	MYL9
OSER1	9.91E-36	0.375653879	0.662	0.584	6.02E-31	2	OSER1
SUMO1	4.20E-35	0.31150734	0.902	0.899	2.55E-30	2	SUMO1
PSMD41	5.83E-35	0.347848927	0.797	0.758	3.54E-30	2	PSMD4
PLP2	1.06E-34	0.262553764	0.986	0.981	6.43E-30	2	PLP2
LAMTOR4	2.60E-34	0.322893169	0.85	0.854	1.58E-29	2	LAMTOR4
APRT	2.71E-34	0.290489278	0.872	0.838	1.64E-29	2	APRT
MRPL20	2.74E-34	0.310098027	0.83	0.817	1.67E-29	2	MRPL20
UXT	3.40E-34	0.293537859	0.886	0.862	2.06E-29	2	UXT
TRAPPC1	4.93E-34	0.293541672	0.888	0.882	2.99E-29	2	TRAPPC1
PAQR71	5.39E-34	0.31281078	0.328	0.185	3.27E-29	2	PAQR7
MRPL12	6.67E-34	0.35351498	0.689	0.624	4.05E-29	2	MRPL12
KRT811	7.33E-34	0.316627968	0.66	0.529	4.45E-29	2	KRT81
SSR2	1.45E-33	0.309301597	0.893	0.873	8.79E-29	2	SSR2
MRPS15	1.61E-33	0.344593837	0.703	0.649	9.75E-29	2	MRPS15
SF3B5	1.84E-33	0.33300304	0.8	0.776	1.11E-28	2	SF3B5
SCAND1	1.85E-33	0.304972091	0.883	0.881	1.12E-28	2	SCAND1
H3-3A	1.86E-33	0.268141764	0.976	0.973	1.13E-28	2	H3-3A
BAD	6.42E-33	0.330197076	0.761	0.731	3.90E-28	2	BAD
SF3B6	7.04E-33	0.280467379	0.926	0.935	4.27E-28	2	SF3B6
AKR7A21	9.38E-33	0.355657362	0.672	0.614	5.69E-28	2	AKR7A2
RBX1	9.46E-33	0.282672844	0.936	0.944	5.74E-28	2	RBX1
ATP5PF	1.03E-32	0.27339269	0.939	0.929	6.26E-28	2	ATP5PF
UFD1	2.16E-32	0.365218746	0.586	0.493	1.31E-27	2	UFD1
RTRAF1	2.20E-32	0.298025692	0.866	0.861	1.33E-27	2	RTRAF
SIVA1	2.38E-32	0.304839483	0.783	0.756	1.44E-27	2	SIVA1
NDUFB8	3.12E-32	0.297280288	0.85	0.827	1.89E-27	2	NDUFB8
MYDGF	3.41E-32	0.25692415	0.947	0.95	2.07E-27	2	MYDGF
MRPL47	3.52E-32	0.33771804	0.67	0.598	2.14E-27	2	MRPL47
UCHL3	3.97E-32	0.368373561	0.637	0.546	2.41E-27	2	UCHL3
ARL6IP4	6.78E-32	0.319327643	0.786	0.758	4.11E-27	2	ARL6IP4
MGST1	7.08E-32	0.2612272	0.973	0.968	4.30E-27	2	MGST1
CLIC3	1.11E-31	0.314832121	0.826	0.771	6.75E-27	2	CLIC3
SNHG7	1.58E-31	0.370182	0.717	0.673	9.59E-27	2	SNHG7
ECHS1	1.84E-31	0.339253785	0.704	0.664	1.12E-26	2	ECHS1
CAPG	3.19E-31	0.292925048	0.817	0.782	1.94E-26	2	CAPG
ECH11	4.52E-31	0.307599388	0.778	0.737	2.74E-26	2	ECH1
POLR2I	4.60E-31	0.307090395	0.84	0.854	2.80E-26	2	POLR2I
PSMD131	6.12E-31	0.346342475	0.641	0.571	3.72E-26	2	PSMD13
GAS6	6.74E-31	0.278305443	0.887	0.859	4.09E-26	2	GAS6
ATOX1	7.43E-31	0.295800391	0.904	0.9	4.51E-26	2	ATOX1
ERP29	1.89E-30	0.321309374	0.779	0.734	1.15E-25	2	ERP29
PSMD9	2.06E-30	0.338799207	0.687	0.632	1.25E-25	2	PSMD9
EIF4EBP1	3.85E-30	0.332138491	0.689	0.623	2.34E-25	2	EIF4EBP1
DYNLRB1	4.53E-30	0.289063727	0.936	0.922	2.75E-25	2	DYNLRB1
LSM7	4.89E-30	0.281219922	0.916	0.912	2.97E-25	2	LSM7
OCIAD2	6.24E-30	0.280210345	0.874	0.893	3.79E-25	2	OCIAD2
CLTB	7.66E-30	0.327640207	0.77	0.74	4.65E-25	2	CLTB
COPS6	8.06E-30	0.356133311	0.629	0.557	4.89E-25	2	COPS6
PIM21	1.26E-29	0.334716253	0.462	0.326	7.62E-25	2	PIM2
ATP1B11	1.37E-29	0.314352186	0.952	0.937	8.34E-25	2	ATP1B1
EBNA1BP2	1.63E-29	0.333572784	0.724	0.678	9.90E-25	2	EBNA1BP2
SRI	1.67E-29	0.300170012	0.821	0.787	1.01E-24	2	SRI
PPP1CA	1.73E-29	0.309864972	0.796	0.775	1.05E-24	2	PPP1CA
FIS1	3.00E-29	0.305372394	0.747	0.717	1.82E-24	2	FIS1
SSU72	3.32E-29	0.267012151	0.896	0.886	2.02E-24	2	SSU72
SEC22B1	4.39E-29	0.304332232	0.816	0.786	2.66E-24	2	SEC22B
NOP53	4.65E-29	0.319418336	0.758	0.725	2.82E-24	2	NOP53
MRPS7	6.47E-29	0.32598892	0.645	0.574	3.93E-24	2	MRPS7
VPS281	1.33E-28	0.309181856	0.738	0.695	8.06E-24	2	VPS28
TUBB6	1.41E-28	0.337647043	0.615	0.52	8.58E-24	2	TUBB6
PAFAH1B3	1.45E-28	0.314768288	0.658	0.586	8.82E-24	2	PAFAH1B3
PCMT11	1.47E-28	0.299538455	0.754	0.706	8.94E-24	2	PCMT1
ARPC1A	1.49E-28	0.319884728	0.655	0.6	9.02E-24	2	ARPC1A
PMVK	1.55E-28	0.318300463	0.541	0.443	9.43E-24	2	PMVK
TOR1AIP21	2.03E-28	0.327118562	0.845	0.829	1.23E-23	2	TOR1AIP2
METTL51	2.54E-28	0.319879284	0.752	0.72	1.54E-23	2	METTL5
TMED9	3.88E-28	0.274170063	0.865	0.852	2.36E-23	2	TMED9
SNHG8	4.72E-28	0.27104129	0.874	0.861	2.87E-23	2	SNHG8
CIAO2B	6.65E-28	0.257551144	0.892	0.882	4.04E-23	2	CIAO2B
TOMM221	7.16E-28	0.325525178	0.717	0.671	4.35E-23	2	TOMM22
MDH11	1.13E-27	0.297035039	0.707	0.662	6.88E-23	2	MDH1
ADM	1.47E-27	0.299120989	0.869	0.822	8.94E-23	2	ADM
SSNA1	1.94E-27	0.301762788	0.719	0.675	1.18E-22	2	SSNA1
DAD1	2.01E-27	0.259874201	0.927	0.919	1.22E-22	2	DAD1
CHCHD1	2.31E-27	0.307208167	0.764	0.744	1.40E-22	2	CHCHD1
RP1-127C7.8	3.71E-27	0.282674083	0.338	0.2	2.25E-22	2	RP1-127C7.8
HCFC1R1	5.58E-27	0.253656268	0.95	0.944	3.39E-22	2	HCFC1R1
CAVIN3	5.93E-27	0.32325637	0.681	0.602	3.60E-22	2	CAVIN3
CIRBP	6.20E-27	0.307821098	0.734	0.704	3.76E-22	2	CIRBP
WDR54	6.33E-27	0.340949303	0.566	0.471	3.84E-22	2	WDR54
NOSIP	7.03E-27	0.343623808	0.583	0.502	4.27E-22	2	NOSIP
CDC37	8.75E-27	0.302378714	0.787	0.781	5.31E-22	2	CDC37
EIF2S11	9.40E-27	0.32795896	0.736	0.69	5.70E-22	2	EIF2S1
SNRPC	1.12E-26	0.293402129	0.809	0.81	6.83E-22	2	SNRPC
COA3	1.45E-26	0.300200282	0.722	0.699	8.83E-22	2	COA3
MRPL27	2.03E-26	0.317675122	0.704	0.677	1.23E-21	2	MRPL27
PFDN4	2.34E-26	0.291122002	0.758	0.739	1.42E-21	2	PFDN4
TAF9	2.59E-26	0.309014092	0.723	0.699	1.57E-21	2	TAF9
TK1	2.81E-26	0.277704818	0.416	0.275	1.71E-21	2	TK1
PIN4	2.88E-26	0.322336862	0.63	0.561	1.75E-21	2	PIN4
YIF1A	2.98E-26	0.296990546	0.714	0.668	1.81E-21	2	YIF1A
GNG11	3.41E-26	0.311024112	0.811	0.792	2.07E-21	2	GNG11
NANS	4.12E-26	0.312793686	0.515	0.409	2.50E-21	2	NANS
COX7A2L	5.23E-26	0.256778598	0.889	0.891	3.18E-21	2	COX7A2L
MDH2	5.33E-26	0.308430015	0.73	0.708	3.24E-21	2	MDH2
IFI27	9.81E-26	0.255206748	0.866	0.826	5.96E-21	2	IFI27
ATP5F1B	1.24E-25	0.268119165	0.891	0.895	7.51E-21	2	ATP5F1B
ILF2	1.34E-25	0.311122883	0.722	0.687	8.15E-21	2	ILF2
KRT8	1.39E-25	0.25969636	0.874	0.857	8.46E-21	2	KRT8
ITGB1BP1	1.54E-25	0.282351998	0.802	0.791	9.33E-21	2	ITGB1BP1
BANF1	1.76E-25	0.270831522	0.887	0.893	1.07E-20	2	BANF1
LETM11	2.01E-25	0.333609642	0.489	0.381	1.22E-20	2	LETM1
COPS9	2.48E-25	0.261515024	0.851	0.872	1.51E-20	2	COPS9
PSMG1	5.78E-25	0.309912709	0.568	0.47	3.51E-20	2	PSMG1
TOMM40	5.97E-25	0.329666855	0.614	0.555	3.63E-20	2	TOMM40
UQCC2	8.11E-25	0.30683325	0.71	0.68	4.92E-20	2	UQCC2
GHITM	8.71E-25	0.280443672	0.818	0.804	5.29E-20	2	GHITM
AP1M2	1.00E-24	0.318362287	0.578	0.485	6.07E-20	2	AP1M2
PDHB1	1.25E-24	0.275229086	0.657	0.6	7.59E-20	2	PDHB
MTATP6P1	1.31E-24	0.309955107	0.611	0.557	7.94E-20	2	MTATP6P1
TUBA1C	1.85E-24	0.318380956	0.561	0.471	1.13E-19	2	TUBA1C
NAA201	1.90E-24	0.311394059	0.647	0.591	1.15E-19	2	NAA20
PSME21	2.00E-24	0.300397711	0.61	0.546	1.22E-19	2	PSME2
TXNL1	3.54E-24	0.302942992	0.663	0.617	2.15E-19	2	TXNL1
POLR2J	4.31E-24	0.288049463	0.731	0.731	2.61E-19	2	POLR2J
RASSF3	4.94E-24	0.289370631	0.346	0.23	3.00E-19	2	RASSF3
THOC7	5.03E-24	0.319797048	0.71	0.688	3.05E-19	2	THOC7
CCDC167	6.92E-24	0.302344604	0.649	0.601	4.20E-19	2	CCDC167
CD320	7.93E-24	0.295206839	0.683	0.648	4.81E-19	2	CD320
PET100	9.31E-24	0.297899127	0.764	0.769	5.65E-19	2	PET100
UFC1	9.59E-24	0.29255045	0.708	0.678	5.82E-19	2	UFC1
PRPF31	1.18E-23	0.294840067	0.593	0.523	7.18E-19	2	PRPF31
GET3	1.24E-23	0.303873452	0.633	0.588	7.55E-19	2	GET3
TMEM160	1.38E-23	0.313629011	0.636	0.596	8.40E-19	2	TMEM160
COTL1	1.50E-23	0.274038393	0.789	0.751	9.14E-19	2	COTL1
CIB1	1.74E-23	0.328687245	0.593	0.538	1.06E-18	2	CIB1
LSM2	3.50E-23	0.307025694	0.632	0.6	2.13E-18	2	LSM2
REEP5	3.84E-23	0.264710659	0.82	0.826	2.33E-18	2	REEP5
TMED21	4.03E-23	0.264647667	0.891	0.881	2.45E-18	2	TMED2
ELOC	7.44E-23	0.268543897	0.812	0.822	4.52E-18	2	ELOC
MRPS23	7.63E-23	0.290230575	0.657	0.616	4.63E-18	2	MRPS23
NNMT	9.87E-23	0.259710046	0.732	0.649	5.99E-18	2	NNMT
FHL2	1.21E-22	0.304898931	0.605	0.526	7.32E-18	2	FHL2
COPS5	1.25E-22	0.297263094	0.531	0.446	7.61E-18	2	COPS5
SLC25A51	1.59E-22	0.289391558	0.836	0.814	9.65E-18	2	SLC25A5
DTYMK	1.68E-22	0.293558016	0.565	0.478	1.02E-17	2	DTYMK
NENF	1.73E-22	0.253840176	0.848	0.855	1.05E-17	2	NENF
TRAPPC2L	2.15E-22	0.313730612	0.575	0.507	1.31E-17	2	TRAPPC2L
IFI27L2	2.46E-22	0.256749976	0.84	0.855	1.49E-17	2	IFI27L2
BUD31	2.95E-22	0.289790438	0.673	0.654	1.79E-17	2	BUD31
MRPL23	4.83E-22	0.285607241	0.662	0.631	2.93E-17	2	MRPL23
RNASEH2C	5.35E-22	0.280551757	0.751	0.753	3.25E-17	2	RNASEH2C
REX1BD	5.47E-22	0.286554565	0.766	0.764	3.32E-17	2	REX1BD
TUBA4A	6.78E-22	0.286012915	0.524	0.413	4.12E-17	2	TUBA4A
PSMD141	7.27E-22	0.299478606	0.702	0.663	4.41E-17	2	PSMD14
MRPS12	8.35E-22	0.288779891	0.699	0.688	5.07E-17	2	MRPS12
MRPS26	1.40E-21	0.307229712	0.513	0.426	8.50E-17	2	MRPS26
ARF5	1.51E-21	0.304938643	0.632	0.588	9.15E-17	2	ARF5
EIF4A31	1.78E-21	0.274053979	0.645	0.597	1.08E-16	2	EIF4A3
RNF21	2.58E-21	0.284924587	0.408	0.303	1.57E-16	2	RNF2
GFUS	2.60E-21	0.26502222	0.47	0.376	1.58E-16	2	GFUS
CRIPT1	2.99E-21	0.282045026	0.647	0.602	1.82E-16	2	CRIPT
MZT2A	3.70E-21	0.271715096	0.74	0.736	2.25E-16	2	MZT2A
POLE4	3.79E-21	0.29558296	0.684	0.662	2.30E-16	2	POLE4
UPP1	4.21E-21	0.282731349	0.671	0.622	2.56E-16	2	UPP1
DOCK51	5.71E-21	0.278892472	0.5	0.4	3.47E-16	2	DOCK5
CCT81	9.42E-21	0.273996464	0.67	0.627	5.72E-16	2	CCT8
EIF3D	1.02E-20	0.313913798	0.637	0.606	6.21E-16	2	EIF3D
POLR2H	1.07E-20	0.27491559	0.655	0.619	6.48E-16	2	POLR2H
MRPL40	1.19E-20	0.284190345	0.628	0.576	7.20E-16	2	MRPL40
ATP5PB	1.33E-20	0.261747098	0.758	0.75	8.06E-16	2	ATP5PB
MRPL36	1.43E-20	0.256883013	0.813	0.812	8.69E-16	2	MRPL36
MRPS34	1.47E-20	0.281251444	0.652	0.623	8.89E-16	2	MRPS34
RPA3	2.02E-20	0.276890509	0.581	0.506	1.22E-15	2	RPA3
PDLIM1	2.42E-20	0.267156587	0.696	0.659	1.47E-15	2	PDLIM1
NDUFV1	2.52E-20	0.293106915	0.612	0.56	1.53E-15	2	NDUFV1
GAMT	3.36E-20	0.267827835	0.651	0.606	2.04E-15	2	GAMT
AP1S1	3.70E-20	0.294842283	0.618	0.578	2.24E-15	2	AP1S1
MTCH2	4.53E-20	0.265889608	0.771	0.769	2.75E-15	2	MTCH2
SLC25A4	4.65E-20	0.289211296	0.551	0.485	2.82E-15	2	SLC25A4
HSD17B10	5.08E-20	0.279425037	0.586	0.537	3.08E-15	2	HSD17B10
MRPL15	6.21E-20	0.28527013	0.531	0.463	3.77E-15	2	MRPL15
DDOST	9.61E-20	0.300201277	0.719	0.698	5.84E-15	2	DDOST
TACSTD2	1.35E-19	0.256110534	0.836	0.776	8.22E-15	2	TACSTD2
MPC2	1.36E-19	0.258424457	0.706	0.691	8.23E-15	2	MPC2
ACAT2	1.57E-19	0.27880796	0.4	0.305	9.55E-15	2	ACAT2
LRRC59	2.55E-19	0.281423995	0.708	0.675	1.55E-14	2	LRRC59
EBP1	4.26E-19	0.274800479	0.581	0.514	2.59E-14	2	EBP
ZDHHC2	4.34E-19	0.274509992	0.39	0.296	2.63E-14	2	ZDHHC2
RAB5C	4.57E-19	0.250873979	0.697	0.684	2.77E-14	2	RAB5C
GTF3A	6.45E-19	0.252402616	0.783	0.786	3.91E-14	2	GTF3A
ACTR101	6.72E-19	0.284973856	0.583	0.531	4.08E-14	2	ACTR10
GLRX3	7.11E-19	0.271832545	0.579	0.52	4.32E-14	2	GLRX3
COPZ1	8.24E-19	0.26074349	0.605	0.562	5.01E-14	2	COPZ1
SPAG7	9.85E-19	0.279731362	0.541	0.487	5.98E-14	2	SPAG7
SAT2	1.13E-18	0.265153105	0.546	0.492	6.89E-14	2	SAT2
ARPC1B	1.54E-18	0.28885286	0.612	0.571	9.33E-14	2	ARPC1B
RUVBL2	2.31E-18	0.276938174	0.501	0.43	1.40E-13	2	RUVBL2
ETFB	2.49E-18	0.279997744	0.586	0.545	1.51E-13	2	ETFB
TIMM10	3.09E-18	0.281717057	0.605	0.576	1.88E-13	2	TIMM10
ISOC2	4.53E-18	0.277546059	0.532	0.47	2.75E-13	2	ISOC2
NT5C	4.82E-18	0.271272938	0.516	0.444	2.93E-13	2	NT5C
CCS	4.90E-18	0.277926985	0.47	0.388	2.98E-13	2	CCS
COMMD3	5.61E-18	0.270364807	0.515	0.453	3.41E-13	2	COMMD3
ITGAE	6.48E-18	0.257308075	0.571	0.524	3.93E-13	2	ITGAE
GLRX2	7.04E-18	0.279686517	0.607	0.561	4.28E-13	2	GLRX2
UBXN1	1.08E-17	0.257571714	0.715	0.715	6.53E-13	2	UBXN1
NDUFS7	1.40E-17	0.258136089	0.66	0.637	8.53E-13	2	NDUFS7
TRAPPC4	2.34E-17	0.265877414	0.546	0.487	1.42E-12	2	TRAPPC4
CASP4	2.78E-17	0.253144787	0.572	0.526	1.69E-12	2	CASP4
ZNF593	3.43E-17	0.260719702	0.509	0.443	2.08E-12	2	ZNF593
ESD1	3.51E-17	0.266469583	0.519	0.453	2.13E-12	2	ESD
NIT2	4.21E-17	0.271239854	0.533	0.486	2.55E-12	2	NIT2
SNRNP40	4.96E-17	0.264670284	0.5	0.428	3.01E-12	2	SNRNP40
NT5C3B	6.07E-17	0.252073532	0.526	0.471	3.69E-12	2	NT5C3B
TRAPPC2B	1.61E-16	0.251010052	0.428	0.351	9.80E-12	2	TRAPPC2B
KPNA21	1.91E-16	0.268899148	0.549	0.489	1.16E-11	2	KPNA2
TPRKB	2.04E-16	0.259905784	0.575	0.539	1.24E-11	2	TPRKB
TECR	2.22E-16	0.256683515	0.626	0.589	1.35E-11	2	TECR
DANCR	3.03E-16	0.251042484	0.659	0.644	1.84E-11	2	DANCR
APOBEC3C1	4.74E-16	0.256669176	0.361	0.271	2.88E-11	2	APOBEC3C
CHIC2	5.66E-16	0.251763911	0.628	0.575	3.44E-11	2	CHIC2
MYL6B	8.34E-16	0.259242754	0.56	0.523	5.06E-11	2	MYL6B
VPS25	9.14E-16	0.265910478	0.53	0.483	5.55E-11	2	VPS25
UBE2N	9.76E-16	0.261844448	0.658	0.64	5.92E-11	2	UBE2N
LRPAP1	9.77E-16	0.253042918	0.694	0.697	5.93E-11	2	LRPAP1
DPP7	1.25E-15	0.264816137	0.607	0.57	7.58E-11	2	DPP7
CDKAL1	1.54E-15	0.272869459	0.306	0.222	9.38E-11	2	CDKAL1
MRPL28	2.83E-15	0.284759377	0.461	0.4	1.72E-10	2	MRPL28
TSSC4	5.79E-15	0.259583744	0.478	0.416	3.52E-10	2	TSSC4
ALKBH7	9.85E-15	0.272188254	0.53	0.495	5.98E-10	2	ALKBH7
SMIM4	1.12E-14	0.252857205	0.664	0.646	6.78E-10	2	SMIM4
TMEM126A	1.31E-14	0.25528058	0.634	0.624	7.98E-10	2	TMEM126A
ZNF511	1.33E-14	0.251668525	0.522	0.474	8.10E-10	2	ZNF511
BRMS1	1.43E-14	0.262081264	0.494	0.448	8.71E-10	2	BRMS1
TMEM141	3.75E-14	0.261378488	0.527	0.485	2.28E-09	2	TMEM141
CORO1B	6.83E-14	0.256216562	0.575	0.558	4.15E-09	2	CORO1B
PUF60	1.22E-13	0.264244625	0.556	0.529	7.40E-09	2	PUF60
ODC1	6.06E-13	0.250435974	0.575	0.542	3.68E-08	2	ODC1
H6PD1	6.44E-11	0.250735926	0.543	0.501	3.91E-06	2	H6PD
CENPF	0	2.807657658	0.99	0.386	0	3	CENPF
H4C3	0	2.461234896	0.993	0.852	0	3	H4C3
MKI67	0	2.287612124	0.948	0.195	0	3	MKI67
TOP2A	0	2.13475191	0.942	0.244	0	3	TOP2A
TPX2	0	2.075827655	0.943	0.258	0	3	TPX2
ASPM	0	1.6497224	0.805	0.101	0	3	ASPM
KIF20B	0	1.599722968	0.904	0.211	0	3	KIF20B
ATAD2	0	1.516647988	0.865	0.203	0	3	ATAD2
SMC4	0	1.4970653	0.922	0.256	0	3	SMC4
DIAPH3	0	1.489363468	0.908	0.173	0	3	DIAPH3
PRR11	0	1.461106661	0.882	0.161	0	3	PRR11
BIRC5	0	1.44222474	0.894	0.221	0	3	BIRC5
CEP55	0	1.401347475	0.796	0.085	0	3	CEP55
TMPO	0	1.325852926	0.919	0.294	0	3	TMPO
MIS18BP1	0	1.205882345	0.873	0.249	0	3	MIS18BP1
GTSE1	0	1.160357059	0.745	0.09	0	3	GTSE1
ANLN	0	1.141505992	0.813	0.141	0	3	ANLN
DLGAP5	0	1.120013078	0.667	0.096	0	3	DLGAP5
ECT2	0	1.069229626	0.822	0.187	0	3	ECT2
PRC1	0	1.043344608	0.721	0.097	0	3	PRC1
KIF11	0	1.036662884	0.745	0.094	0	3	KIF11
CDCA8	0	1.031613984	0.63	0.084	0	3	CDCA8
CENPE	0	0.999112637	0.596	0.068	0	3	CENPE
CENPU	0	0.989156325	0.737	0.14	0	3	CENPU
DEPDC1	0	0.978649155	0.652	0.08	0	3	DEPDC1
CKAP2L	0	0.874280466	0.65	0.071	0	3	CKAP2L
KIF14	0	0.857801148	0.567	0.051	0	3	KIF14
KIF2C	0	0.842704343	0.622	0.089	0	3	KIF2C
KNL1	0	0.828402689	0.637	0.049	0	3	KNL1
CENPK	0	0.806256511	0.705	0.131	0	3	CENPK
MELK	0	0.775942973	0.717	0.119	0	3	MELK
NCAPG	0	0.756462708	0.622	0.068	0	3	NCAPG
KIF23	0	0.74716544	0.627	0.087	0	3	KIF23
ARHGAP11A	0	0.739289695	0.592	0.09	0	3	ARHGAP11A
TACC3	0	0.716022574	0.589	0.088	0	3	TACC3
NUF2	0	0.689699023	0.589	0.086	0	3	NUF2
CIP2A	0	0.683235481	0.616	0.096	0	3	CIP2A
KIF15	0	0.64452386	0.565	0.033	0	3	KIF15
CDCA5	0	0.622455218	0.591	0.079	0	3	CDCA5
NUSAP1	0	0.597265308	0.517	0.046	0	3	NUSAP1
BRCA2	0	0.58219756	0.527	0.062	0	3	BRCA2
NCAPH	0	0.552723357	0.518	0.043	0	3	NCAPH
SGO1	0	0.550490561	0.514	0.056	0	3	SGO1
KIF4A	0	0.534762049	0.479	0.043	0	3	KIF4A
CDCA2	0	0.489119352	0.381	0.025	0	3	CDCA2
SMC2	3.83E-305	1.064107489	0.881	0.274	2.33E-300	3	SMC2
RRM2	9.01E-305	1.02929222	0.681	0.132	5.47E-300	3	RRM2
GAS2L3	6.72E-303	0.73071165	0.562	0.082	4.08E-298	3	GAS2L3
C21orf58	2.05E-300	0.449253161	0.404	0.034	1.24E-295	3	C21orf58
AURKA	4.66E-300	1.802587844	0.769	0.189	2.83E-295	3	AURKA
ESCO2	7.31E-300	0.420799294	0.407	0.034	4.44E-295	3	ESCO2
SGO2	1.33E-296	1.004091042	0.642	0.117	8.10E-292	3	SGO2
PHF19	1.41E-295	1.212114628	0.907	0.318	8.57E-291	3	PHF19
CLSPN	3.20E-294	1.043523724	0.677	0.133	1.94E-289	3	CLSPN
SHCBP1	7.57E-294	0.467785902	0.489	0.057	4.59E-289	3	SHCBP1
DBF4	9.27E-294	0.935406634	0.715	0.156	5.63E-289	3	DBF4
CIT	3.50E-293	0.475676484	0.448	0.047	2.13E-288	3	CIT
HMGB1	7.05E-292	1.351919379	0.996	0.909	4.28E-287	3	HMGB1
PBK	1.27E-291	0.682658819	0.674	0.125	7.72E-287	3	PBK
EZH2	2.70E-290	0.662853378	0.595	0.097	1.64E-285	3	EZH2
RRM1	3.82E-290	0.976564166	0.827	0.239	2.32E-285	3	RRM1
PCLAF	1.05E-289	1.23286024	0.85	0.259	6.40E-285	3	PCLAF
BUB1	2.90E-289	0.631698308	0.533	0.074	1.76E-284	3	BUB1
USP1	2.47E-287	1.46574372	0.945	0.462	1.50E-282	3	USP1
DEK	2.73E-287	1.39558909	0.994	0.898	1.66E-282	3	DEK
ATAD5	3.48E-285	0.723571206	0.606	0.105	2.11E-280	3	ATAD5
SYNE2	1.06E-284	1.207039064	0.884	0.305	6.45E-280	3	SYNE2
SPC25	2.44E-282	0.682716805	0.589	0.096	1.48E-277	3	SPC25
UBE2C2	2.31E-273	1.800017581	0.936	0.412	1.40E-268	3	UBE2C
FANCI	4.50E-273	0.528869012	0.54	0.081	2.73E-268	3	FANCI
HMGB2	3.65E-272	1.768427542	0.945	0.503	2.21E-267	3	HMGB2
STMN11	2.74E-270	1.422079288	0.993	0.729	1.66E-265	3	STMN1
BUB1B	4.99E-268	0.457770508	0.385	0.037	3.03E-263	3	BUB1B
CDK1	1.29E-266	0.974434224	0.775	0.204	7.84E-262	3	CDK1
NSD2	3.67E-266	0.873634702	0.783	0.22	2.23E-261	3	NSD2
RAD51AP1	6.02E-264	0.394429704	0.402	0.041	3.65E-259	3	RAD51AP1
SKA1	1.06E-262	0.311777357	0.344	0.027	6.41E-258	3	SKA1
CKAP2	3.10E-262	1.259440635	0.809	0.247	1.88E-257	3	CKAP2
AURKB	8.13E-261	0.704673891	0.647	0.13	4.93E-256	3	AURKB
KIFC1	2.69E-256	0.502192522	0.452	0.057	1.63E-251	3	KIFC1
UBE2S	4.86E-252	1.81186372	0.966	0.63	2.95E-247	3	UBE2S
H2AX	3.74E-247	0.942941744	0.829	0.273	2.27E-242	3	H2AX
KIF18B	5.67E-247	0.359313657	0.36	0.034	3.44E-242	3	KIF18B
CCNA2	3.06E-246	0.603213869	0.53	0.089	1.86E-241	3	CCNA2
NCAPG2	9.85E-246	0.486756984	0.52	0.084	5.98E-241	3	NCAPG2
HJURP	6.07E-245	0.444548384	0.358	0.034	3.69E-240	3	HJURP
CKS1B1	8.09E-244	1.32868989	0.982	0.734	4.91E-239	3	CKS1B
HMGN2	2.95E-243	1.354833557	0.979	0.739	1.79E-238	3	HMGN2
SPDL1	1.24E-239	0.846160552	0.732	0.201	7.54E-235	3	SPDL1
SMS	8.92E-238	1.189878028	0.996	0.922	5.42E-233	3	SMS
SPAG5	3.09E-235	0.401823862	0.399	0.047	1.87E-230	3	SPAG5
ARHGAP29	4.38E-232	1.238007846	0.994	0.724	2.66E-227	3	ARHGAP29
RACGAP1	4.55E-232	0.535901551	0.499	0.082	2.76E-227	3	RACGAP1
MYBL1	3.11E-231	0.594152352	0.595	0.121	1.89E-226	3	MYBL1
CENPW	2.49E-227	0.905895492	0.824	0.277	1.51E-222	3	CENPW
CEP128	7.02E-227	0.349889918	0.361	0.039	4.26E-222	3	CEP128
NDC80	2.88E-223	0.448566679	0.414	0.055	1.75E-218	3	NDC80
SKA3	5.60E-220	0.31540988	0.358	0.039	3.40E-215	3	SKA3
RAD21	4.97E-218	1.171399471	0.936	0.574	3.02E-213	3	RAD21
CHAF1A	1.76E-217	0.533118215	0.528	0.102	1.07E-212	3	CHAF1A
KIF18A	4.88E-215	0.562300302	0.483	0.083	2.96E-210	3	KIF18A
INCENP	5.26E-215	0.314519444	0.303	0.027	3.19E-210	3	INCENP
C9orf40	1.76E-213	0.386710238	0.46	0.074	1.07E-208	3	C9orf40
TK11	6.28E-210	0.799702877	0.776	0.245	3.81E-205	3	TK1
ZWINT	1.38E-209	0.726531973	0.737	0.213	8.38E-205	3	ZWINT
MCM10	3.94E-208	0.403134821	0.385	0.051	2.39E-203	3	MCM10
RFC3	7.15E-208	0.499934048	0.524	0.101	4.34E-203	3	RFC3
SUZ12	9.57E-206	0.844657068	0.847	0.337	5.81E-201	3	SUZ12
NAV2	1.28E-204	0.677686005	0.676	0.181	7.76E-200	3	NAV2
H2AZ2	6.63E-202	0.943429239	0.973	0.724	4.02E-197	3	H2AZ2
LMNB1	7.39E-202	0.337827986	0.351	0.043	4.49E-197	3	LMNB1
SAP30	8.63E-202	0.670827927	0.63	0.166	5.24E-197	3	SAP30
CBX1	2.24E-200	1.023268964	0.933	0.555	1.36E-195	3	CBX1
CDCA3	1.96E-199	0.602528158	0.525	0.105	1.19E-194	3	CDCA3
CDKN3	1.36E-198	0.853138855	0.727	0.217	8.25E-194	3	CDKN3
FBXO5	4.37E-198	0.612738623	0.601	0.147	2.65E-193	3	FBXO5
FAM111A	7.45E-197	0.729239962	0.605	0.156	4.52E-192	3	FAM111A
ANP32E	5.00E-195	0.947858476	0.899	0.467	3.03E-190	3	ANP32E
DNMT1	7.65E-195	0.979043542	0.926	0.535	4.64E-190	3	DNMT1
CENPA	1.08E-194	0.613642363	0.467	0.084	6.54E-190	3	CENPA
PCNT	2.16E-194	0.610377727	0.642	0.171	1.31E-189	3	PCNT
LMNB2	1.85E-193	0.728524793	0.745	0.249	1.12E-188	3	LMNB2
MYBL2	2.45E-193	0.304010346	0.29	0.028	1.49E-188	3	MYBL2
PTTG12	2.05E-190	1.249160348	0.919	0.478	1.24E-185	3	PTTG1
BRCA1	2.12E-190	0.317600957	0.33	0.039	1.29E-185	3	BRCA1
TCF19	5.93E-189	0.48988038	0.49	0.096	3.60E-184	3	TCF19
H3C2	8.64E-189	0.255189803	0.251	0.02	5.25E-184	3	H3C2
RTKN2	2.41E-188	0.310521255	0.348	0.045	1.46E-183	3	RTKN2
HELLS	4.56E-188	0.957945512	0.71	0.235	2.77E-183	3	HELLS
TTK	5.08E-186	0.28983927	0.292	0.03	3.08E-181	3	TTK
DIAPH1	2.03E-185	0.880064135	0.881	0.428	1.23E-180	3	DIAPH1
CCDC88A	7.43E-185	0.969280498	0.863	0.405	4.51E-180	3	CCDC88A
NCEH1	2.10E-184	0.795356366	0.799	0.313	1.27E-179	3	NCEH1
NCAPD2	2.52E-184	0.360851147	0.435	0.075	1.53E-179	3	NCAPD2
CKAP5	4.08E-184	0.875173195	0.826	0.34	2.48E-179	3	CKAP5
FAM83D	1.71E-182	0.448830148	0.365	0.053	1.04E-177	3	FAM83D
DST1	3.08E-181	1.101363694	0.994	0.811	1.87E-176	3	DST
CENPM	1.16E-178	0.473132617	0.52	0.114	7.06E-174	3	CENPM
DEPDC1B	4.90E-177	0.27719768	0.302	0.035	2.98E-172	3	DEPDC1B
LBR	1.47E-172	0.806149421	0.814	0.356	8.90E-168	3	LBR
ASF1B	2.40E-172	0.325912271	0.344	0.049	1.46E-167	3	ASF1B
BARD1	4.52E-172	0.364678894	0.407	0.07	2.74E-167	3	BARD1
HNRNPAB	3.76E-169	1.017486714	0.96	0.694	2.28E-164	3	HNRNPAB
CCNB1	1.38E-168	1.111680884	0.698	0.232	8.37E-164	3	CCNB1
DHFR	5.89E-167	0.578995567	0.615	0.175	3.58E-162	3	DHFR
SMC1A	6.89E-167	0.877907671	0.901	0.513	4.18E-162	3	SMC1A
TTF2	1.22E-166	0.412666266	0.472	0.101	7.43E-162	3	TTF2
C12orf75	3.78E-166	1.052224483	0.959	0.668	2.29E-161	3	C12orf75
NCAPD3	2.44E-165	0.556956952	0.615	0.179	1.48E-160	3	NCAPD3
KPNB1	1.81E-164	0.926887311	0.962	0.709	1.10E-159	3	KPNB1
FANCB	2.03E-164	0.335735628	0.38	0.064	1.23E-159	3	FANCB
CDC20	4.42E-164	0.868552598	0.598	0.168	2.68E-159	3	CDC20
STIL	7.52E-164	0.352016165	0.374	0.063	4.56E-159	3	STIL
ALCAM1	1.27E-163	0.873838808	0.989	0.792	7.69E-159	3	ALCAM
TPM3	6.17E-163	0.860682229	0.986	0.844	3.75E-158	3	TPM3
TEAD11	1.32E-162	0.919975545	0.933	0.555	8.01E-158	3	TEAD1
MCM8	1.04E-161	0.363564651	0.395	0.072	6.30E-157	3	MCM8
SSRP1	5.03E-160	0.85531407	0.932	0.613	3.05E-155	3	SSRP1
NDC1	1.52E-159	0.421239592	0.518	0.125	9.22E-155	3	NDC1
MTFR2	2.38E-159	0.254284415	0.302	0.039	1.44E-154	3	MTFR2
CKS22	3.30E-159	1.355709779	0.96	0.759	2.00E-154	3	CKS2
CENPN	3.97E-159	0.464492983	0.555	0.144	2.41E-154	3	CENPN
MAD2L1	4.52E-159	0.516361612	0.579	0.155	2.74E-154	3	MAD2L1
PALM2AKAP2	5.66E-158	1.026355372	0.932	0.558	3.43E-153	3	PALM2AKAP2
DNAJC9	1.02E-157	0.529378035	0.518	0.132	6.19E-153	3	DNAJC9
PIMREG	1.26E-157	0.352646456	0.347	0.055	7.64E-153	3	PIMREG
CEP78	1.78E-157	0.513181036	0.554	0.148	1.08E-152	3	CEP78
PSMD2	8.14E-157	0.85107076	0.984	0.843	4.94E-152	3	PSMD2
NUCKS11	1.47E-156	0.805774954	0.996	0.975	8.95E-152	3	NUCKS1
ADORA2B	7.23E-156	0.692478078	0.806	0.338	4.39E-151	3	ADORA2B
RBBP8	3.87E-155	0.651389201	0.591	0.179	2.35E-150	3	RBBP8
ANKRD111	2.43E-154	0.939930964	0.975	0.712	1.48E-149	3	ANKRD11
ARL6IP1	4.61E-154	1.180990256	0.908	0.53	2.80E-149	3	ARL6IP1
ALYREF	9.95E-154	0.758640415	0.831	0.402	6.04E-149	3	ALYREF
TPR1	1.08E-153	0.808337186	0.979	0.756	6.58E-149	3	TPR
SMC3	1.14E-153	0.856332511	0.969	0.745	6.90E-149	3	SMC3
NEK2	1.87E-153	0.455932407	0.337	0.054	1.13E-148	3	NEK2
TOPBP1	5.96E-153	0.558872994	0.649	0.212	3.62E-148	3	TOPBP1
TUBB1	1.27E-152	0.741256837	1	0.987	7.69E-148	3	TUBB
ORC6	4.23E-152	0.323249248	0.387	0.072	2.57E-147	3	ORC6
MYH10	1.25E-148	0.463452935	0.531	0.141	7.60E-144	3	MYH10
CDC6	1.60E-148	0.38585391	0.405	0.082	9.74E-144	3	CDC6
EIF3A1	8.01E-148	0.836636889	0.993	0.884	4.86E-143	3	EIF3A
KTN11	1.44E-147	0.744307142	0.999	0.899	8.73E-143	3	KTN1
CENPJ	3.53E-146	0.327028966	0.371	0.069	2.14E-141	3	CENPJ
PTMA	6.47E-146	0.619082406	1	1	3.93E-141	3	PTMA
XPO1	2.81E-144	0.696855694	0.84	0.421	1.71E-139	3	XPO1
NET1	1.26E-143	0.547508871	0.664	0.227	7.65E-139	3	NET1
ENSG00000271254	5.28E-143	0.50832265	0.585	0.178	3.20E-138	3	ENSG00000271254
LRR1	1.91E-141	0.403074311	0.531	0.143	1.16E-136	3	LRR1
PA2G4	3.10E-141	0.835458934	0.965	0.735	1.88E-136	3	PA2G4
PPM1G	3.78E-141	0.835004456	0.955	0.698	2.30E-136	3	PPM1G
WDHD1	3.01E-140	0.298999903	0.339	0.06	1.83E-135	3	WDHD1
PLK1	3.45E-140	0.524585943	0.365	0.071	2.09E-135	3	PLK1
ZBTB381	8.00E-140	0.828309294	0.972	0.7	4.86E-135	3	ZBTB38
YWHAH	1.34E-139	0.726572227	0.924	0.572	8.14E-135	3	YWHAH
SSX2IP	1.40E-139	0.295868315	0.354	0.065	8.49E-135	3	SSX2IP
ROCK2	1.12E-137	0.695159581	0.824	0.39	6.79E-133	3	ROCK2
H2AZ11	1.17E-137	0.901289524	0.977	0.846	7.09E-133	3	H2AZ1
MAP1B	3.96E-137	0.82571939	0.952	0.691	2.40E-132	3	MAP1B
VRK1	4.18E-136	0.448538017	0.555	0.163	2.54E-131	3	VRK1
SMC6	1.04E-135	0.472875172	0.646	0.216	6.34E-131	3	SMC6
CDC25B	1.82E-135	0.554446222	0.588	0.189	1.11E-130	3	CDC25B
PRKDC1	4.74E-135	0.807996205	0.931	0.624	2.88E-130	3	PRKDC
TPM41	4.79E-135	0.737675486	0.997	0.949	2.91E-130	3	TPM4
DCBLD2	2.40E-133	0.76404695	0.953	0.675	1.45E-128	3	DCBLD2
PPP1R14B	3.26E-133	0.830860109	0.98	0.865	1.98E-128	3	PPP1R14B
E2F7	3.93E-133	0.529816609	0.636	0.216	2.39E-128	3	E2F7
CCNB2	1.29E-132	0.382702465	0.407	0.09	7.82E-128	3	CCNB2
AKAP12	6.55E-132	0.711481333	0.629	0.22	3.97E-127	3	AKAP12
H2AC20	1.10E-131	1.076861336	0.769	0.383	6.65E-127	3	H2AC20
SPTBN1	1.31E-131	0.802009649	0.97	0.774	7.98E-127	3	SPTBN1
UHRF1	1.83E-130	0.446154036	0.528	0.15	1.11E-125	3	UHRF1
FEN1	1.98E-130	0.571464659	0.63	0.218	1.20E-125	3	FEN1
CENPL	4.50E-130	0.27662691	0.326	0.059	2.73E-125	3	CENPL
LIN54	2.64E-129	0.307448494	0.37	0.077	1.61E-124	3	LIN54
HNRNPA2B1	2.24E-128	0.67449849	0.997	0.931	1.36E-123	3	HNRNPA2B1
KHDRBS11	1.58E-127	0.698844949	0.952	0.739	9.61E-123	3	KHDRBS1
QSER1	4.50E-127	0.550406792	0.673	0.259	2.73E-122	3	QSER1
SERBP11	5.27E-127	0.66041346	0.996	0.951	3.20E-122	3	SERBP1
FAM111B	8.94E-127	0.375216547	0.282	0.045	5.43E-122	3	FAM111B
EPB41L2	6.88E-126	0.630993354	0.763	0.336	4.18E-121	3	EPB41L2
H1-4	8.92E-126	0.730993591	0.619	0.235	5.42E-121	3	H1-4
PARPBP	1.94E-125	0.307511767	0.358	0.074	1.18E-120	3	PARPBP
FOSL1	3.24E-125	0.804551816	0.952	0.742	1.97E-120	3	FOSL1
CDV3	6.05E-125	0.772264929	0.928	0.603	3.67E-120	3	CDV3
CSE1L	2.15E-124	0.679421344	0.894	0.54	1.30E-119	3	CSE1L
UBE2T	3.61E-124	0.624644907	0.657	0.257	2.19E-119	3	UBE2T
CEP57	8.16E-124	0.595864701	0.751	0.334	4.95E-119	3	CEP57
VIM1	3.02E-123	0.681323758	1	0.993	1.83E-118	3	VIM
UBALD2	1.47E-122	0.455626326	0.511	0.153	8.89E-118	3	UBALD2
NIBAN1	2.40E-121	0.514501851	0.687	0.263	1.46E-116	3	NIBAN1
SASS6	6.37E-121	0.313572506	0.418	0.102	3.87E-116	3	SASS6
TACC1	3.14E-120	0.542066152	0.677	0.266	1.90E-115	3	TACC1
OSBPL81	5.26E-120	0.696806816	0.966	0.728	3.19E-115	3	OSBPL8
CDH4	6.89E-120	0.382243516	0.441	0.116	4.18E-115	3	CDH4
SLK1	3.79E-119	0.663397341	0.822	0.421	2.30E-114	3	SLK
RABL6	5.83E-119	0.572744187	0.773	0.362	3.54E-114	3	RABL6
CEP135	1.46E-118	0.49837666	0.647	0.241	8.86E-114	3	CEP135
CAVIN1	1.81E-118	0.667874859	0.982	0.866	1.10E-113	3	CAVIN1
BAZ1B1	1.47E-117	0.641353628	0.84	0.465	8.95E-113	3	BAZ1B
TTLL7	1.75E-117	0.466258668	0.585	0.203	1.06E-112	3	TTLL7
MACF11	2.15E-117	0.72108626	0.95	0.648	1.31E-112	3	MACF1
C4orf46	5.12E-117	0.294036715	0.392	0.092	3.11E-112	3	C4orf46
PTP4A21	1.09E-116	0.678281412	0.986	0.826	6.63E-112	3	PTP4A2
APPL1	3.16E-116	0.646809012	0.867	0.486	1.92E-111	3	APPL1
EIF4G21	4.55E-116	0.589907996	0.999	0.935	2.76E-111	3	EIF4G2
RDX	4.84E-116	0.635127861	0.972	0.762	2.94E-111	3	RDX
SAMD1	6.32E-116	0.459629138	0.557	0.188	3.84E-111	3	SAMD1
ITGA6	6.82E-116	0.664594308	0.817	0.414	4.14E-111	3	ITGA6
RBL1	8.89E-116	0.297727912	0.363	0.081	5.40E-111	3	RBL1
SEPTIN11	9.05E-116	0.653750289	0.888	0.558	5.50E-111	3	SEPTIN11
YWHAZ1	2.62E-115	0.611857924	0.993	0.935	1.59E-110	3	YWHAZ
KMT5A	5.89E-115	0.547701789	0.652	0.253	3.57E-110	3	KMT5A
ROCK1	1.04E-114	0.64877315	0.851	0.467	6.31E-110	3	ROCK1
HMGB3	9.29E-114	0.379605488	0.418	0.108	5.64E-109	3	HMGB3
RBBP7	9.98E-114	0.698761105	0.955	0.733	6.06E-109	3	RBBP7
ANKRD36C	1.72E-113	0.52795481	0.627	0.239	1.04E-108	3	ANKRD36C
CMC2	7.69E-113	0.366838852	0.547	0.173	4.67E-108	3	CMC2
SPC24	1.36E-112	0.348307029	0.459	0.123	8.25E-108	3	SPC24
ETS1	1.46E-112	0.651290462	0.737	0.348	8.84E-108	3	ETS1
ACTN4	6.94E-112	0.668081005	0.965	0.8	4.21E-107	3	ACTN4
GMNN	1.12E-111	0.579361145	0.695	0.303	6.78E-107	3	GMNN
RBM17	1.64E-111	0.645452454	0.949	0.705	9.97E-107	3	RBM17
NT5E	4.74E-111	0.71061975	0.941	0.653	2.87E-106	3	NT5E
ITGB11	7.84E-111	0.61998903	1	0.985	4.76E-106	3	ITGB1
BUB3	1.13E-109	0.705830928	0.922	0.645	6.88E-105	3	BUB3
HSP90AA11	2.15E-109	0.62277342	1	0.989	1.31E-104	3	HSP90AA1
HAUS6	2.81E-109	0.3186436	0.404	0.104	1.70E-104	3	HAUS6
ZWILCH	8.08E-109	0.265606735	0.343	0.077	4.90E-104	3	ZWILCH
SUPT16H	9.19E-109	0.673264287	0.884	0.556	5.58E-104	3	SUPT16H
FUS	1.83E-108	0.621909688	0.966	0.767	1.11E-103	3	FUS
TCEA11	1.87E-108	0.648142579	0.949	0.736	1.14E-103	3	TCEA1
SRRM21	6.94E-108	0.615253176	0.98	0.815	4.21E-103	3	SRRM2
CTCF	1.29E-107	0.572161214	0.748	0.351	7.86E-103	3	CTCF
PKP4	1.50E-107	0.470344854	0.659	0.262	9.12E-103	3	PKP4
TFRC	2.11E-107	0.695336175	0.918	0.6	1.28E-102	3	TFRC
IQGAP3	2.98E-107	0.322906318	0.456	0.125	1.81E-102	3	IQGAP3
RIF1	4.60E-107	0.53612578	0.729	0.33	2.79E-102	3	RIF1
KPNA22	5.67E-107	0.751888338	0.834	0.463	3.44E-102	3	KPNA2
E2F1	8.60E-107	0.265667304	0.31	0.064	5.22E-102	3	E2F1
KIF5B	1.67E-106	0.69736098	0.953	0.713	1.01E-101	3	KIF5B
DTYMK1	7.35E-106	0.601673745	0.824	0.456	4.46E-101	3	DTYMK
MCM4	8.16E-106	0.457926189	0.533	0.182	4.95E-101	3	MCM4
SFPQ1	8.42E-106	0.671375698	0.979	0.795	5.11E-101	3	SFPQ
IQGAP1	1.28E-105	0.628207354	0.943	0.64	7.74E-101	3	IQGAP1
SRGAP2B	1.74E-105	0.323716978	0.429	0.119	1.06E-100	3	SRGAP2B
STX2	4.95E-105	0.377531583	0.497	0.156	3.00E-100	3	STX2
SEPTIN7	9.13E-105	0.623414946	0.97	0.796	5.54E-100	3	SEPTIN7
CNTRL	3.47E-104	0.319121504	0.353	0.085	2.11E-99	3	CNTRL
SRGAP2C	5.71E-104	0.30157144	0.429	0.119	3.46E-99	3	SRGAP2C
EIF4G11	6.71E-104	0.624431886	0.987	0.825	4.07E-99	3	EIF4G1
CDK6	8.77E-104	0.503634174	0.663	0.278	5.33E-99	3	CDK6
HNRNPR	9.67E-104	0.632621465	0.966	0.828	5.87E-99	3	HNRNPR
POGLUT3	1.57E-103	0.457349439	0.602	0.232	9.50E-99	3	POGLUT3
HMGN1	5.80E-103	0.633475681	0.948	0.752	3.52E-98	3	HMGN1
IKBIP	7.61E-103	0.589543075	0.854	0.496	4.62E-98	3	IKBIP
MEX3D	7.90E-103	0.34611065	0.432	0.124	4.79E-98	3	MEX3D
SMCHD1	1.32E-102	0.533571536	0.738	0.349	8.03E-98	3	SMCHD1
PCM11	1.68E-102	0.645794697	0.898	0.559	1.02E-97	3	PCM1
EZR	3.14E-102	0.640378548	0.925	0.658	1.91E-97	3	EZR
BDP11	4.13E-102	0.66751066	0.935	0.611	2.51E-97	3	BDP1
KNSTRN	3.83E-101	0.351406382	0.39	0.104	2.32E-96	3	KNSTRN
BZW1	5.10E-101	0.601623671	0.973	0.852	3.10E-96	3	BZW1
FANCD2	6.96E-101	0.305326412	0.416	0.114	4.23E-96	3	FANCD2
RFC1	1.27E-100	0.598198998	0.863	0.507	7.74E-96	3	RFC1
DLEU2	2.08E-100	0.358074082	0.418	0.119	1.26E-95	3	DLEU2
NUP58	4.82E-100	0.479078017	0.708	0.316	2.93E-95	3	NUP58
CLGN	7.66E-100	0.378530369	0.52	0.177	4.65E-95	3	CLGN
RRBP11	2.17E-99	0.628225633	0.992	0.794	1.32E-94	3	RRBP1
DSN1	2.97E-99	0.30376944	0.402	0.111	1.80E-94	3	DSN1
MGME1	3.09E-99	0.372506726	0.483	0.157	1.87E-94	3	MGME1
ABL2	4.82E-99	0.730691754	0.914	0.631	2.93E-94	3	ABL2
ANP32B	5.59E-99	0.645108332	0.905	0.635	3.39E-94	3	ANP32B
YY11	1.65E-98	0.646947963	0.901	0.607	1.00E-93	3	YY1
C1orf21	1.78E-98	0.365677916	0.527	0.179	1.08E-93	3	C1orf21
HNRNPD	3.18E-98	0.632055492	0.949	0.696	1.93E-93	3	HNRNPD
CHEK1	8.63E-98	0.336709403	0.473	0.151	5.24E-93	3	CHEK1
ELK3	1.39E-97	0.613095775	0.785	0.406	8.44E-93	3	ELK3
ENC1	2.84E-97	0.628916805	0.822	0.469	1.72E-92	3	ENC1
PBRM1	9.03E-97	0.57266807	0.84	0.483	5.48E-92	3	PBRM1
ADGRE5	9.20E-97	0.59591553	0.761	0.395	5.59E-92	3	ADGRE5
YBX1	1.12E-96	0.412758661	1	0.999	6.83E-92	3	YBX1
TMEM123	2.72E-96	0.574043364	0.983	0.852	1.65E-91	3	TMEM123
CALM1	2.96E-96	0.513607917	0.996	0.971	1.80E-91	3	CALM1
FBXO45	5.36E-96	0.323023196	0.446	0.137	3.25E-91	3	FBXO45
TMOD3	5.44E-96	0.609269199	0.858	0.526	3.30E-91	3	TMOD3
CCND1	6.11E-96	0.734331214	0.966	0.788	3.71E-91	3	CCND1
CCN1	1.94E-95	0.840463021	0.982	0.894	1.18E-90	3	CCN1
LIMA11	3.78E-95	0.662126328	0.958	0.662	2.30E-90	3	LIMA1
SOAT1	4.46E-95	0.566645334	0.841	0.483	2.71E-90	3	SOAT1
FAM76B	4.58E-95	0.29523226	0.421	0.122	2.78E-90	3	FAM76B
NUP62	6.09E-95	0.416228363	0.61	0.246	3.70E-90	3	NUP62
CEP3501	2.71E-94	0.554625443	0.809	0.429	1.65E-89	3	CEP350
GLS	3.01E-94	0.723106761	0.924	0.64	1.83E-89	3	GLS
NBPF20	3.42E-94	0.377292435	0.475	0.157	2.07E-89	3	NBPF20
SPATS2L	3.56E-94	0.630708854	0.942	0.708	2.16E-89	3	SPATS2L
TUBB4B2	5.62E-94	0.689990464	0.965	0.799	3.41E-89	3	TUBB4B
RAD23A	5.94E-94	0.590448132	0.924	0.671	3.60E-89	3	RAD23A
AHCTF1	1.52E-93	0.484934946	0.712	0.335	9.20E-89	3	AHCTF1
CAMK2N1	2.34E-93	0.487299413	0.632	0.272	1.42E-88	3	CAMK2N1
WASF2	3.61E-93	0.587856442	0.884	0.578	2.19E-88	3	WASF2
MAP3K20	4.89E-93	0.389246399	0.609	0.24	2.97E-88	3	MAP3K20
LNPK	5.72E-93	0.567360829	0.824	0.456	3.47E-88	3	LNPK
PNRC2	6.09E-93	0.544676892	0.782	0.409	3.70E-88	3	PNRC2
DDAH1	6.65E-93	0.584678132	0.824	0.464	4.04E-88	3	DDAH1
POLD3	7.02E-93	0.273191424	0.358	0.094	4.26E-88	3	POLD3
HP1BP31	1.01E-92	0.664348904	0.977	0.773	6.11E-88	3	HP1BP3
KCTD9	1.92E-92	0.336673079	0.477	0.156	1.17E-87	3	KCTD9
SF3B21	3.38E-92	0.538457351	0.984	0.841	2.05E-87	3	SF3B2
G2E3	5.60E-92	0.374848852	0.378	0.108	3.40E-87	3	G2E3
ZFP36L11	1.29E-91	0.683333031	0.993	0.971	7.81E-87	3	ZFP36L1
ARID1A	1.38E-91	0.328803202	0.52	0.18	8.37E-87	3	ARID1A
CLIP11	3.11E-91	0.55461507	0.834	0.478	1.89E-86	3	CLIP1
MYO10	4.91E-91	0.471547294	0.615	0.262	2.98E-86	3	MYO10
FADS1	5.59E-91	0.575587325	0.892	0.579	3.39E-86	3	FADS1
SLC7A1	7.54E-91	0.414314185	0.605	0.244	4.58E-86	3	SLC7A1
CTNNAL1	1.25E-90	0.624019309	0.969	0.782	7.57E-86	3	CTNNAL1
BPTF1	2.00E-90	0.614110285	0.932	0.641	1.22E-85	3	BPTF
CAPN2	4.17E-90	0.593442969	0.972	0.854	2.53E-85	3	CAPN2
KIAA0586	8.97E-90	0.4409411	0.589	0.242	5.45E-85	3	KIAA0586
NASP	1.18E-89	0.556334453	0.752	0.396	7.14E-85	3	NASP
BEND7	2.52E-89	0.302333305	0.414	0.126	1.53E-84	3	BEND7
EPHA2	3.19E-89	0.556709198	0.793	0.432	1.94E-84	3	EPHA2
CCDC34	4.74E-89	0.318600245	0.449	0.146	2.88E-84	3	CCDC34
RAD18	2.78E-88	0.27895786	0.436	0.136	1.69E-83	3	RAD18
GOLGA41	3.08E-88	0.680749025	0.984	0.779	1.87E-83	3	GOLGA4
TMEM107	7.86E-88	0.377228681	0.542	0.204	4.77E-83	3	TMEM107
GSPT1	8.41E-88	0.575449544	0.856	0.537	5.10E-83	3	GSPT1
NUP50	9.64E-88	0.4116965	0.649	0.278	5.86E-83	3	NUP50
RANGAP1	1.09E-87	0.333156822	0.492	0.172	6.59E-83	3	RANGAP1
RBBP6	2.57E-87	0.524563635	0.761	0.396	1.56E-82	3	RBBP6
CAST1	2.57E-87	0.557476611	0.994	0.892	1.56E-82	3	CAST
GNA11	2.91E-87	0.524885809	0.724	0.375	1.77E-82	3	GNA11
VCL	3.00E-87	0.554755727	0.874	0.543	1.82E-82	3	VCL
ADGRG6	7.28E-87	0.293780974	0.382	0.113	4.42E-82	3	ADGRG6
TARS1	1.35E-86	0.60505151	0.969	0.797	8.22E-82	3	TARS1
KHSRP	2.50E-86	0.535885777	0.857	0.539	1.52E-81	3	KHSRP
OGFRL11	2.80E-86	0.583520395	0.912	0.606	1.70E-81	3	OGFRL1
KLHL23	3.18E-86	0.302273682	0.368	0.105	1.93E-81	3	KLHL23
DENR1	4.71E-86	0.528938907	0.986	0.841	2.86E-81	3	DENR
CDCA7L	4.97E-86	0.442875481	0.592	0.25	3.02E-81	3	CDCA7L
SLC36A4	5.85E-86	0.430315486	0.712	0.338	3.55E-81	3	SLC36A4
NAP1L4	1.01E-85	0.531377052	0.864	0.54	6.15E-81	3	NAP1L4
PPP4R3A	1.75E-85	0.456756484	0.728	0.357	1.07E-80	3	PPP4R3A
SFN	2.20E-85	0.477065237	0.581	0.242	1.33E-80	3	SFN
CLOCK	5.91E-85	0.378592311	0.576	0.235	3.59E-80	3	CLOCK
RTN4	1.42E-84	0.535742524	0.999	0.957	8.63E-80	3	RTN4
PRRC2C1	2.19E-84	0.548941617	0.977	0.791	1.33E-79	3	PRRC2C
DHCR24	2.51E-84	0.513653915	0.712	0.348	1.52E-79	3	DHCR24
RPA1	2.94E-84	0.375178234	0.564	0.227	1.79E-79	3	RPA1
DSP	3.38E-84	0.403228003	0.465	0.163	2.05E-79	3	DSP
AMOTL1	3.46E-84	0.395996553	0.626	0.27	2.10E-79	3	AMOTL1
NAV3	3.81E-84	0.324716401	0.404	0.126	2.32E-79	3	NAV3
FAM107B1	6.06E-84	0.646941037	0.858	0.543	3.68E-79	3	FAM107B
GGH	6.64E-84	0.35837935	0.582	0.228	4.03E-79	3	GGH
TBC1D1	1.63E-83	0.306418408	0.421	0.136	9.90E-79	3	TBC1D1
TLN11	3.57E-83	0.548722354	0.959	0.813	2.17E-78	3	TLN1
DESI2	4.67E-83	0.474587412	0.758	0.406	2.83E-78	3	DESI2
MCM3	5.24E-83	0.493468449	0.561	0.232	3.18E-78	3	MCM3
HEBP21	5.84E-83	0.558448209	0.875	0.559	3.55E-78	3	HEBP2
PAK1	1.64E-82	0.366802624	0.55	0.219	9.97E-78	3	PAK1
CDKN2D	2.10E-82	0.41665021	0.514	0.198	1.28E-77	3	CDKN2D
CHRAC1	3.47E-82	0.517504836	0.82	0.49	2.10E-77	3	CHRAC1
GLO1	3.99E-82	0.591204519	0.948	0.818	2.42E-77	3	GLO1
COL4A2	4.22E-82	0.433716283	0.615	0.272	2.56E-77	3	COL4A2
CDCA4	5.43E-82	0.391895903	0.62	0.267	3.30E-77	3	CDCA4
CCDC50	9.48E-82	0.540377484	0.908	0.62	5.76E-77	3	CCDC50
HSPH1	1.54E-81	0.652698622	0.816	0.523	9.36E-77	3	HSPH1
PTPRF	1.58E-81	0.539748539	0.772	0.428	9.58E-77	3	PTPRF
TTL	2.39E-81	0.298846106	0.412	0.133	1.45E-76	3	TTL
NCL1	2.98E-81	0.596056239	0.992	0.914	1.81E-76	3	NCL
SERTAD2	7.18E-81	0.475759692	0.715	0.355	4.36E-76	3	SERTAD2
PTBP1	7.91E-81	0.530852722	0.843	0.523	4.80E-76	3	PTBP1
SCLT1	9.87E-81	0.26066084	0.324	0.088	5.99E-76	3	SCLT1
MCM7	1.29E-80	0.366487334	0.547	0.215	7.82E-76	3	MCM7
HDGF1	1.36E-80	0.608902872	0.915	0.677	8.24E-76	3	HDGF
CCDC82	1.39E-80	0.456170789	0.758	0.399	8.44E-76	3	CCDC82
MBNL1	3.27E-80	0.506051877	0.81	0.45	1.98E-75	3	MBNL1
GADD45A	3.82E-80	0.565707377	0.748	0.403	2.32E-75	3	GADD45A
SLC25A24	4.47E-80	0.5144877	0.87	0.575	2.72E-75	3	SLC25A24
TMEM97	6.66E-80	0.380073509	0.534	0.21	4.04E-75	3	TMEM97
RALBP1	8.68E-80	0.522639074	0.822	0.505	5.27E-75	3	RALBP1
IPO5	1.00E-79	0.554242443	0.805	0.472	6.09E-75	3	IPO5
EFHD2	1.04E-79	0.467683367	0.772	0.407	6.31E-75	3	EFHD2
KCMF1	2.62E-79	0.395524645	0.636	0.285	1.59E-74	3	KCMF1
HNRNPUL1	3.92E-79	0.476730489	0.823	0.467	2.38E-74	3	HNRNPUL1
TRIO	4.00E-79	0.48047889	0.695	0.348	2.43E-74	3	TRIO
TCERG11	5.13E-79	0.505904231	0.82	0.491	3.12E-74	3	TCERG1
SPEN	6.53E-79	0.453185316	0.694	0.338	3.97E-74	3	SPEN
COX8A	6.61E-79	0.394467318	0.996	0.996	4.02E-74	3	COX8A
GNB1	1.11E-78	0.541066861	0.929	0.71	6.76E-74	3	GNB1
DYNC1H11	3.59E-78	0.536327734	0.966	0.82	2.18E-73	3	DYNC1H1
PURA	4.91E-78	0.415285043	0.7	0.329	2.98E-73	3	PURA
RUNX1	5.65E-78	0.415128841	0.654	0.301	3.43E-73	3	RUNX1
TUBG1	1.32E-77	0.432084423	0.727	0.377	8.03E-73	3	TUBG1
ZFP91	1.53E-77	0.419264606	0.693	0.338	9.32E-73	3	ZFP91
CDCP1	1.71E-77	0.630137385	0.914	0.654	1.04E-72	3	CDCP1
SYAP11	1.82E-77	0.501534965	0.989	0.879	1.10E-72	3	SYAP1
SAMHD1	2.42E-77	0.28741391	0.438	0.151	1.47E-72	3	SAMHD1
FAM136A	2.92E-77	0.572143332	0.882	0.614	1.77E-72	3	FAM136A
CD44	3.21E-77	0.49932979	0.992	0.917	1.95E-72	3	CD44
CDYL	5.68E-77	0.415420651	0.642	0.298	3.45E-72	3	CDYL
DYNC2I2	1.82E-76	0.443270451	0.664	0.326	1.10E-71	3	DYNC2I2
TCOF1	1.96E-76	0.304315839	0.5	0.189	1.19E-71	3	TCOF1
EGFR	2.89E-76	0.48707784	0.717	0.376	1.76E-71	3	EGFR
TAP2	3.07E-76	0.335978269	0.453	0.163	1.86E-71	3	TAP2
ZEB1	3.17E-76	0.408777488	0.619	0.282	1.92E-71	3	ZEB1
PTPN111	3.32E-76	0.535078438	0.873	0.566	2.02E-71	3	PTPN11
LMO7	5.02E-76	0.430379106	0.552	0.234	3.05E-71	3	LMO7
SOX9	6.43E-76	0.624472272	0.824	0.526	3.91E-71	3	SOX9
CCDC14	1.08E-75	0.378496559	0.601	0.265	6.56E-71	3	CCDC14
TRAM2	1.10E-75	0.506398893	0.812	0.472	6.69E-71	3	TRAM2
CTDSPL2	1.40E-75	0.345214308	0.527	0.212	8.48E-71	3	CTDSPL2
MET	2.20E-75	0.411438697	0.653	0.307	1.34E-70	3	MET
ITPRID2	2.34E-75	0.392406565	0.657	0.312	1.42E-70	3	ITPRID2
SEPTIN10	5.22E-75	0.499779971	0.826	0.52	3.17E-70	3	SEPTIN10
CEP2901	5.29E-75	0.524058666	0.86	0.522	3.21E-70	3	CEP290
PRRC2A	6.69E-75	0.447139734	0.768	0.424	4.06E-70	3	PRRC2A
ADAMTS6	7.13E-75	0.445294456	0.557	0.234	4.33E-70	3	ADAMTS6
EIF1AX	7.60E-75	0.505274173	0.989	0.892	4.61E-70	3	EIF1AX
PPP2R5E	1.19E-74	0.487062708	0.773	0.434	7.22E-70	3	PPP2R5E
CALM2	1.44E-74	0.470316338	1	0.999	8.72E-70	3	CALM2
GPATCH11	1.78E-74	0.331204459	0.569	0.24	1.08E-69	3	GPATCH11
PAPSS2	4.14E-74	0.33760399	0.528	0.211	2.51E-69	3	PAPSS2
JMJD1C1	4.24E-74	0.5282275	0.908	0.608	2.57E-69	3	JMJD1C
VANGL1	4.86E-74	0.286923521	0.385	0.126	2.95E-69	3	VANGL1
G3BP11	4.86E-74	0.513574751	0.969	0.814	2.95E-69	3	G3BP1
PARP1	4.89E-74	0.555159495	0.848	0.574	2.97E-69	3	PARP1
VEZF1	8.11E-74	0.510241703	0.761	0.431	4.92E-69	3	VEZF1
FAM120A1	9.48E-74	0.491812377	0.865	0.554	5.76E-69	3	FAM120A
NIBAN2	6.48E-73	0.522449921	0.901	0.607	3.93E-68	3	NIBAN2
KIF1C	7.00E-73	0.372357308	0.537	0.229	4.25E-68	3	KIF1C
ILF3	9.59E-73	0.510112246	0.901	0.641	5.82E-68	3	ILF3
GNB4	1.01E-72	0.334239123	0.517	0.21	6.14E-68	3	GNB4
TFDP1	1.19E-72	0.47960112	0.754	0.429	7.24E-68	3	TFDP1
CHD1	2.24E-72	0.445518894	0.82	0.473	1.36E-67	3	CHD1
TAF1B	3.21E-72	0.40411422	0.686	0.342	1.95E-67	3	TAF1B
WAC	4.51E-72	0.490054844	0.861	0.552	2.74E-67	3	WAC
BCLAF11	6.49E-72	0.517821232	0.907	0.623	3.94E-67	3	BCLAF1
E2F3	7.68E-72	0.281097931	0.38	0.127	4.66E-67	3	E2F3
SCML1	7.73E-72	0.543708592	0.827	0.528	4.69E-67	3	SCML1
UTRN1	1.00E-71	0.451653709	0.807	0.455	6.09E-67	3	UTRN
BCL2L1	1.31E-71	0.51686172	0.907	0.655	7.94E-67	3	BCL2L1
UBTF	1.80E-71	0.37436549	0.574	0.254	1.09E-66	3	UBTF
PLAU	3.22E-71	0.51932503	0.666	0.33	1.95E-66	3	PLAU
TOP1	3.47E-71	0.549254417	0.949	0.738	2.11E-66	3	TOP1
LRRFIP2	4.15E-71	0.420288758	0.666	0.334	2.52E-66	3	LRRFIP2
BRD71	4.28E-71	0.439257391	0.707	0.368	2.60E-66	3	BRD7
KIF22	6.62E-71	0.269134533	0.436	0.154	4.02E-66	3	KIF22
ACTN1	6.80E-71	0.492507323	0.972	0.819	4.13E-66	3	ACTN1
MYO1C	7.21E-71	0.498866727	0.819	0.506	4.38E-66	3	MYO1C
RANBP11	7.84E-71	0.592426945	0.912	0.761	4.76E-66	3	RANBP1
PPFIA11	8.76E-71	0.458663277	0.79	0.458	5.32E-66	3	PPFIA1
SH3RF1	9.31E-71	0.326830444	0.506	0.203	5.65E-66	3	SH3RF1
ICMT	1.01E-70	0.440990414	0.712	0.383	6.14E-66	3	ICMT
DSG2	1.55E-70	0.400871173	0.622	0.29	9.39E-66	3	DSG2
LCLAT1	2.81E-70	0.308075212	0.489	0.192	1.70E-65	3	LCLAT1
CENPC	3.50E-70	0.369518535	0.524	0.22	2.13E-65	3	CENPC
NIN	5.00E-70	0.304553344	0.475	0.182	3.03E-65	3	NIN
SNRPB1	5.31E-70	0.45700255	0.982	0.93	3.22E-65	3	SNRPB
LMO4	9.54E-70	0.345077638	0.54	0.226	5.79E-65	3	LMO4
UBN1	1.30E-69	0.37204458	0.691	0.343	7.87E-65	3	UBN1
HNRNPA3	1.54E-69	0.494462334	0.956	0.797	9.35E-65	3	HNRNPA3
POLE3	2.03E-69	0.409148091	0.694	0.363	1.23E-64	3	POLE3
ARHGAP10	8.12E-69	0.332356623	0.507	0.208	4.93E-64	3	ARHGAP10
MSH2	9.40E-69	0.318298555	0.443	0.169	5.70E-64	3	MSH2
BRD21	1.06E-68	0.496770552	0.899	0.643	6.46E-64	3	BRD2
SET1	1.14E-68	0.466871109	0.994	0.986	6.90E-64	3	SET
PRKCI	1.64E-68	0.348343583	0.588	0.269	9.98E-64	3	PRKCI
BTBD6	1.81E-68	0.282246023	0.428	0.157	1.10E-63	3	BTBD6
GNAI21	2.01E-68	0.510106627	0.931	0.695	1.22E-63	3	GNAI2
ZNF1061	3.67E-68	0.404230374	0.752	0.408	2.23E-63	3	ZNF106
WBP11	4.07E-68	0.396396101	0.69	0.362	2.47E-63	3	WBP11
FSTL1	7.45E-68	0.433121172	0.681	0.346	4.52E-63	3	FSTL1
ELL2	1.59E-67	0.433725066	0.729	0.396	9.64E-63	3	ELL2
SLC38A1	2.75E-67	0.476836964	0.805	0.473	1.67E-62	3	SLC38A1
SRRM11	3.24E-67	0.461327258	0.979	0.809	1.97E-62	3	SRRM1
FLII	4.78E-67	0.468061137	0.799	0.483	2.90E-62	3	FLII
SLC43A3	5.09E-67	0.490258949	0.789	0.495	3.09E-62	3	SLC43A3
OXSR1	5.45E-67	0.367292417	0.673	0.33	3.31E-62	3	OXSR1
NUDT15	5.68E-67	0.313449014	0.527	0.219	3.45E-62	3	NUDT15
LSM5	5.75E-67	0.474313969	0.89	0.648	3.49E-62	3	LSM5
FGD5-AS1	8.75E-67	0.464960214	0.797	0.485	5.31E-62	3	FGD5-AS1
GTF3C4	1.08E-66	0.320782099	0.567	0.246	6.54E-62	3	GTF3C4
HNRNPU	1.22E-66	0.463337024	0.979	0.891	7.38E-62	3	HNRNPU
SLTM1	1.22E-66	0.487731438	0.921	0.682	7.42E-62	3	SLTM
WNK1	1.44E-66	0.418620641	0.772	0.436	8.72E-62	3	WNK1
GPS2	1.54E-66	0.349276945	0.521	0.222	9.34E-62	3	GPS2
OSBPL3	1.69E-66	0.266129402	0.428	0.158	1.03E-61	3	OSBPL3
SH3KBP1	2.06E-66	0.46291277	0.783	0.46	1.25E-61	3	SH3KBP1
NRDC1	2.13E-66	0.519991707	0.919	0.674	1.29E-61	3	NRDC
PHIP	2.48E-66	0.37618876	0.667	0.332	1.51E-61	3	PHIP
EPS8	3.31E-66	0.410320926	0.741	0.406	2.01E-61	3	EPS8
EDN1	3.57E-66	0.726455705	0.67	0.368	2.17E-61	3	EDN1
PCNX41	4.42E-66	0.494741746	0.911	0.65	2.69E-61	3	PCNX4
GEM	5.02E-66	0.409637	0.578	0.27	3.05E-61	3	GEM
ANKRD36	9.41E-66	0.383329059	0.571	0.263	5.71E-61	3	ANKRD36
CKAP4	9.78E-66	0.489443566	0.929	0.711	5.94E-61	3	CKAP4
NEDD4	1.07E-65	0.354873217	0.567	0.254	6.49E-61	3	NEDD4
TP53BP2	3.26E-65	0.322829323	0.53	0.226	1.98E-60	3	TP53BP2
AFDN	3.59E-65	0.374142148	0.654	0.328	2.18E-60	3	AFDN
STAG11	4.31E-65	0.400104656	0.752	0.407	2.62E-60	3	STAG1
STRBP	4.97E-65	0.281900921	0.424	0.157	3.02E-60	3	STRBP
GXYLT1	5.27E-65	0.258190116	0.381	0.133	3.20E-60	3	GXYLT1
NIPBL1	9.08E-65	0.421701854	0.786	0.449	5.51E-60	3	NIPBL
MED13	1.08E-64	0.401158335	0.686	0.359	6.55E-60	3	MED13
MIER11	1.10E-64	0.499816801	0.962	0.78	6.67E-60	3	MIER1
CAMSAP21	1.23E-64	0.42698278	0.724	0.396	7.48E-60	3	CAMSAP2
PAXBP11	1.31E-64	0.319481906	0.557	0.245	7.93E-60	3	PAXBP1
IER5	1.61E-64	0.466188752	0.722	0.407	9.80E-60	3	IER5
NSD3	1.69E-64	0.369566521	0.694	0.368	1.03E-59	3	NSD3
CKLF	2.30E-64	0.470679076	0.868	0.599	1.40E-59	3	CKLF
RB1	3.45E-64	0.351501857	0.612	0.289	2.09E-59	3	RB1
PSIP1	3.82E-64	0.377325233	0.598	0.287	2.32E-59	3	PSIP1
RCAN3	4.61E-64	0.271711182	0.426	0.16	2.80E-59	3	RCAN3
TRIM28	4.95E-64	0.478536936	0.885	0.641	3.00E-59	3	TRIM28
SLF2	5.90E-64	0.303822729	0.441	0.173	3.58E-59	3	SLF2
KPNA3	7.32E-64	0.41104007	0.728	0.396	4.45E-59	3	KPNA3
WWC21	8.25E-64	0.427263012	0.673	0.35	5.01E-59	3	WWC2
ACTR2	1.02E-63	0.468968049	0.892	0.626	6.20E-59	3	ACTR2
LRRC8A	1.08E-63	0.408312675	0.724	0.402	6.54E-59	3	LRRC8A
PTPN12	1.12E-63	0.391335973	0.656	0.334	6.81E-59	3	PTPN12
ADSS21	1.54E-63	0.465488616	0.837	0.539	9.34E-59	3	ADSS2
ESAM	1.85E-63	0.296864704	0.465	0.185	1.13E-58	3	ESAM
DLG1	2.07E-63	0.421767746	0.814	0.49	1.26E-58	3	DLG1
SPAG1	2.57E-63	0.323702761	0.538	0.239	1.56E-58	3	SPAG1
KLF5	2.60E-63	0.39515091	0.646	0.322	1.58E-58	3	KLF5
CEP295	3.00E-63	0.270093977	0.404	0.148	1.82E-58	3	CEP295
YEATS4	3.61E-63	0.334314973	0.622	0.298	2.19E-58	3	YEATS4
STAT1	4.65E-63	0.334642937	0.601	0.286	2.82E-58	3	STAT1
BCL2L12	4.68E-63	0.374689758	0.69	0.359	2.84E-58	3	BCL2L12
TFAM	6.19E-63	0.480530001	0.916	0.685	3.76E-58	3	TFAM
WAPL	8.33E-63	0.395980083	0.741	0.41	5.05E-58	3	WAPL
UBXN2A	8.46E-63	0.305842874	0.466	0.191	5.14E-58	3	UBXN2A
COTL11	1.14E-62	0.480713341	0.938	0.738	6.91E-58	3	COTL1
TJP11	1.22E-62	0.42678676	0.805	0.497	7.39E-58	3	TJP1
AFG3L21	1.47E-62	0.448758758	0.797	0.491	8.95E-58	3	AFG3L2
MECOM	3.36E-62	0.392572422	0.622	0.314	2.04E-57	3	MECOM
KPNA4	4.18E-62	0.385690976	0.659	0.345	2.54E-57	3	KPNA4
HMGXB4	4.74E-62	0.320962713	0.508	0.22	2.88E-57	3	HMGXB4
PPP1R10	5.48E-62	0.418800493	0.676	0.361	3.33E-57	3	PPP1R10
FAM13B	6.28E-62	0.335358443	0.571	0.264	3.81E-57	3	FAM13B
SUCO	6.34E-62	0.394335528	0.65	0.325	3.85E-57	3	SUCO
RPL39L	7.47E-62	0.435603012	0.688	0.382	4.54E-57	3	RPL39L
CALU	8.46E-62	0.477774932	0.943	0.767	5.14E-57	3	CALU
HBEGF	1.06E-61	0.485421802	0.8	0.482	6.45E-57	3	HBEGF
PKN21	1.07E-61	0.411239726	0.756	0.429	6.49E-57	3	PKN2
MSN	1.29E-61	0.472623232	0.928	0.73	7.81E-57	3	MSN
PTDSS1	1.80E-61	0.268662982	0.467	0.186	1.09E-56	3	PTDSS1
RHEB1	1.88E-61	0.481816925	0.967	0.859	1.14E-56	3	RHEB
USP10	2.21E-61	0.340772373	0.623	0.306	1.34E-56	3	USP10
H1-2	3.15E-61	0.709282517	0.846	0.607	1.91E-56	3	H1-2
R3HDM1	3.47E-61	0.282774792	0.433	0.173	2.11E-56	3	R3HDM1
MSL3	3.67E-61	0.360558591	0.636	0.319	2.23E-56	3	MSL3
SETD21	3.84E-61	0.401620025	0.756	0.421	2.33E-56	3	SETD2
DNAJB1	3.95E-61	0.491950133	0.837	0.561	2.40E-56	3	DNAJB1
RBPJ1	5.47E-61	0.471064217	0.935	0.767	3.32E-56	3	RBPJ
DDX46	5.84E-61	0.469602632	0.918	0.722	3.55E-56	3	DDX46
AFAP1	7.00E-61	0.301061775	0.525	0.232	4.25E-56	3	AFAP1
SMURF2	7.36E-61	0.476814887	0.86	0.558	4.47E-56	3	SMURF2
USP47	7.46E-61	0.399338149	0.671	0.362	4.53E-56	3	USP47
DCK	1.69E-60	0.281586945	0.477	0.2	1.02E-55	3	DCK
H1-10	1.99E-60	0.349311269	0.518	0.225	1.21E-55	3	H1-10
IRAK1	2.30E-60	0.344303869	0.571	0.268	1.40E-55	3	IRAK1
CASP8AP2	2.38E-60	0.25603103	0.384	0.139	1.44E-55	3	CASP8AP2
ZSWIM6	2.64E-60	0.254190418	0.392	0.144	1.60E-55	3	ZSWIM6
THAP12	4.89E-60	0.346481403	0.584	0.281	2.97E-55	3	THAP12
PITX1	5.21E-60	0.339502222	0.535	0.244	3.16E-55	3	PITX1
KLF6	6.07E-60	0.491156741	0.983	0.915	3.69E-55	3	KLF6
UBAC1	6.99E-60	0.371598613	0.652	0.334	4.25E-55	3	UBAC1
NRIP1	7.41E-60	0.262889881	0.426	0.165	4.50E-55	3	NRIP1
RAPGEF1	1.20E-59	0.304887853	0.524	0.229	7.27E-55	3	RAPGEF1
TNPO1	1.31E-59	0.418744961	0.84	0.533	7.94E-55	3	TNPO1
PPP1R12A	1.39E-59	0.426256418	0.813	0.506	8.46E-55	3	PPP1R12A
EPHB2	1.48E-59	0.289273918	0.426	0.17	8.98E-55	3	EPHB2
ITPRIP	1.72E-59	0.274807232	0.416	0.16	1.04E-54	3	ITPRIP
IARS21	3.23E-59	0.428006732	0.88	0.609	1.96E-54	3	IARS2
BOD1L11	4.10E-59	0.466969623	0.871	0.567	2.49E-54	3	BOD1L1
KIF21A	4.41E-59	0.26501564	0.415	0.159	2.68E-54	3	KIF21A
PRPF38B	4.82E-59	0.432080566	0.844	0.554	2.93E-54	3	PRPF38B
MAN2A1	8.15E-59	0.294781691	0.473	0.201	4.95E-54	3	MAN2A1
SOCS4	8.18E-59	0.301416921	0.476	0.204	4.96E-54	3	SOCS4
CELF1	9.68E-59	0.402907762	0.824	0.504	5.88E-54	3	CELF1
CBX3	9.71E-59	0.433795803	0.933	0.722	5.90E-54	3	CBX3
CENPX1	1.05E-58	0.551930861	0.848	0.607	6.39E-54	3	CENPX
TCF3	1.23E-58	0.263743227	0.46	0.189	7.48E-54	3	TCF3
CTDNEP1	1.89E-58	0.407929921	0.772	0.47	1.15E-53	3	CTDNEP1
CCDC471	4.85E-58	0.441876893	0.89	0.629	2.94E-53	3	CCDC47
PHACTR4	5.35E-58	0.416162516	0.698	0.391	3.25E-53	3	PHACTR4
SRSF4	5.69E-58	0.375661698	0.748	0.434	3.46E-53	3	SRSF4
CEP170	6.68E-58	0.317775267	0.62	0.307	4.06E-53	3	CEP170
JPT11	7.41E-58	0.490445081	0.962	0.853	4.50E-53	3	JPT1
YWHAB	8.42E-58	0.366278704	0.997	0.978	5.11E-53	3	YWHAB
PEA15	8.89E-58	0.446110466	0.887	0.669	5.39E-53	3	PEA15
CAP1	9.94E-58	0.425457099	0.959	0.832	6.03E-53	3	CAP1
CDC34	1.14E-57	0.307445248	0.528	0.242	6.92E-53	3	CDC34
MIB1	1.53E-57	0.259329127	0.411	0.16	9.27E-53	3	MIB1
GNG12	1.62E-57	0.444560446	0.827	0.551	9.83E-53	3	GNG12
WRNIP1	1.67E-57	0.338236763	0.667	0.347	1.01E-52	3	WRNIP1
ZHX3	1.84E-57	0.272912171	0.426	0.169	1.12E-52	3	ZHX3
SETD3	3.48E-57	0.256220108	0.511	0.223	2.11E-52	3	SETD3
RBM391	3.69E-57	0.381667815	0.999	0.954	2.24E-52	3	RBM39
TMEM106C	4.22E-57	0.39563311	0.746	0.433	2.56E-52	3	TMEM106C
SLAIN2	4.52E-57	0.408223046	0.739	0.423	2.74E-52	3	SLAIN2
CEP250	4.60E-57	0.322896379	0.516	0.234	2.79E-52	3	CEP250
SRSF101	6.49E-57	0.495854169	0.958	0.814	3.94E-52	3	SRSF10
BNIP3	1.07E-56	0.510915827	0.994	0.976	6.49E-52	3	BNIP3
GCNT2	1.59E-56	0.43583993	0.731	0.437	9.65E-52	3	GCNT2
HUWE1	1.98E-56	0.463286117	0.854	0.589	1.20E-51	3	HUWE1
SKA22	2.05E-56	0.443370499	0.891	0.662	1.24E-51	3	SKA2
KDM1A	2.09E-56	0.338015856	0.618	0.315	1.27E-51	3	KDM1A
LYAR	2.15E-56	0.417908927	0.724	0.429	1.31E-51	3	LYAR
TEX30	2.76E-56	0.298823412	0.51	0.227	1.68E-51	3	TEX30
MZT1	4.72E-56	0.472720897	0.727	0.438	2.86E-51	3	MZT1
CTPS1	5.37E-56	0.453836075	0.608	0.314	3.26E-51	3	CTPS1
SPAG91	5.51E-56	0.445721724	0.898	0.656	3.35E-51	3	SPAG9
ABHD5	5.96E-56	0.39359336	0.72	0.412	3.62E-51	3	ABHD5
PPP1R15A	6.13E-56	0.47528292	0.976	0.9	3.72E-51	3	PPP1R15A
BTBD10	6.35E-56	0.278160341	0.534	0.243	3.85E-51	3	BTBD10
BASP1	6.85E-56	0.39373566	0.721	0.409	4.16E-51	3	BASP1
MARK2	8.41E-56	0.308052764	0.601	0.295	5.11E-51	3	MARK2
MZT2B	8.46E-56	0.448279341	0.982	0.916	5.14E-51	3	MZT2B
AHNAK1	1.30E-55	0.431208757	0.984	0.862	7.88E-51	3	AHNAK
CD82	1.33E-55	0.45494772	0.619	0.341	8.05E-51	3	CD82
RAI14	1.51E-55	0.422434295	0.707	0.41	9.15E-51	3	RAI14
DNTTIP2	1.56E-55	0.428418741	0.884	0.634	9.47E-51	3	DNTTIP2
DDX21	1.69E-55	0.451739118	0.972	0.841	1.03E-50	3	DDX21
CDKN2C	1.75E-55	0.315422057	0.472	0.206	1.06E-50	3	CDKN2C
KAT6A	1.94E-55	0.303038653	0.52	0.24	1.18E-50	3	KAT6A
TMEM245	2.09E-55	0.344349443	0.667	0.36	1.27E-50	3	TMEM245
ERLIN1	2.41E-55	0.313019804	0.535	0.253	1.46E-50	3	ERLIN1
ASAP2	2.43E-55	0.309756924	0.499	0.222	1.48E-50	3	ASAP2
UBE2M	2.45E-55	0.422419485	0.823	0.538	1.49E-50	3	UBE2M
IPO7	3.17E-55	0.4064502	0.868	0.568	1.93E-50	3	IPO7
PDS5A	3.45E-55	0.376639768	0.749	0.432	2.10E-50	3	PDS5A
CCSER2	3.58E-55	0.339990956	0.653	0.339	2.17E-50	3	CCSER2
COL13A1	5.96E-55	0.340168865	0.589	0.3	3.62E-50	3	COL13A1
NUP153	7.81E-55	0.266693915	0.484	0.208	4.74E-50	3	NUP153
NUCB2	8.42E-55	0.51442758	0.854	0.603	5.11E-50	3	NUCB2
SPRY4	9.48E-55	0.269148028	0.429	0.176	5.75E-50	3	SPRY4
ARPC5	9.99E-55	0.428075627	0.973	0.885	6.07E-50	3	ARPC5
CHML	1.59E-54	0.262493609	0.348	0.128	9.68E-50	3	CHML
IL6ST1	1.65E-54	0.452323554	0.922	0.711	1.00E-49	3	IL6ST
TUT41	1.74E-54	0.403061398	0.803	0.495	1.06E-49	3	TUT4
APC1	1.75E-54	0.380932551	0.636	0.338	1.06E-49	3	APC
SMC51	1.87E-54	0.393935314	0.684	0.382	1.13E-49	3	SMC5
CGAS	3.43E-54	0.313537755	0.542	0.26	2.08E-49	3	CGAS
ODC11	3.47E-54	0.447245915	0.817	0.519	2.10E-49	3	ODC1
WDR82	4.32E-54	0.342635147	0.663	0.36	2.62E-49	3	WDR82
CDK5RAP2	4.33E-54	0.337085581	0.64	0.332	2.63E-49	3	CDK5RAP2
ASXL1	6.68E-54	0.426890595	0.79	0.5	4.06E-49	3	ASXL1
RBM251	7.49E-54	0.410420903	0.909	0.693	4.55E-49	3	RBM25
SLC2A4RG	8.21E-54	0.328463757	0.596	0.301	4.98E-49	3	SLC2A4RG
CD2AP1	9.68E-54	0.414806378	0.771	0.492	5.88E-49	3	CD2AP
SNAPC1	1.19E-53	0.531546414	0.858	0.618	7.20E-49	3	SNAPC1
CAVIN2	1.22E-53	0.387580712	0.503	0.236	7.38E-49	3	CAVIN2
SLCO1B3	1.89E-53	0.261885159	0.504	0.226	1.15E-48	3	SLCO1B3
AP2B1	1.91E-53	0.42464316	0.902	0.683	1.16E-48	3	AP2B1
TAOK11	1.95E-53	0.373839414	0.752	0.446	1.19E-48	3	TAOK1
RBMX	2.02E-53	0.380453248	0.81	0.532	1.23E-48	3	RBMX
IWS1	3.24E-53	0.328620392	0.632	0.327	1.97E-48	3	IWS1
GALNT7	3.31E-53	0.391246919	0.695	0.394	2.01E-48	3	GALNT7
FJX1	3.71E-53	0.326576775	0.501	0.231	2.25E-48	3	FJX1
ZNF639	4.51E-53	0.31005672	0.557	0.27	2.74E-48	3	ZNF639
DIDO1	4.53E-53	0.320657643	0.585	0.293	2.75E-48	3	DIDO1
CDK2AP1	5.17E-53	0.389475136	0.797	0.505	3.14E-48	3	CDK2AP1
KIF2A	7.34E-53	0.32902672	0.618	0.323	4.46E-48	3	KIF2A
KMT2A	1.26E-52	0.335941641	0.618	0.321	7.66E-48	3	KMT2A
PAWR1	1.34E-52	0.414526356	0.79	0.503	8.13E-48	3	PAWR
MBD3	1.42E-52	0.345853593	0.694	0.384	8.63E-48	3	MBD3
SLC7A11	1.54E-52	0.424327033	0.554	0.28	9.36E-48	3	SLC7A11
AGO2	1.70E-52	0.28600376	0.521	0.24	1.03E-47	3	AGO2
PRKD3	1.75E-52	0.251885377	0.426	0.177	1.06E-47	3	PRKD3
PTPRA1	2.24E-52	0.379888108	0.788	0.485	1.36E-47	3	PTPRA
BCL9L	3.28E-52	0.316825073	0.538	0.26	1.99E-47	3	BCL9L
SGMS11	3.77E-52	0.31263864	0.622	0.318	2.29E-47	3	SGMS1
GALNT11	4.11E-52	0.380121528	0.773	0.464	2.50E-47	3	GALNT1
NCBP3	4.21E-52	0.280061605	0.559	0.27	2.56E-47	3	NCBP3
SLC2A1	5.58E-52	0.44720745	0.965	0.816	3.39E-47	3	SLC2A1
ANKRD36B	5.61E-52	0.267682741	0.455	0.198	3.41E-47	3	ANKRD36B
LIMS1	6.26E-52	0.362555545	0.705	0.41	3.80E-47	3	LIMS1
SLIT2	6.91E-52	0.306164477	0.392	0.159	4.20E-47	3	SLIT2
HMGA11	7.26E-52	0.465284666	0.989	0.95	4.41E-47	3	HMGA1
ANKIB1	7.38E-52	0.294782806	0.596	0.297	4.48E-47	3	ANKIB1
ANKRD13A	9.82E-52	0.271795246	0.397	0.163	5.96E-47	3	ANKRD13A
POM121C	1.06E-51	0.252249364	0.472	0.208	6.44E-47	3	POM121C
VPS13A	1.07E-51	0.307874161	0.516	0.243	6.52E-47	3	VPS13A
CPEB41	1.29E-51	0.380861285	0.718	0.418	7.82E-47	3	CPEB4
CCDC112	1.33E-51	0.291613876	0.51	0.236	8.08E-47	3	CCDC112
BRD9	1.35E-51	0.309539551	0.575	0.289	8.21E-47	3	BRD9
MTDH1	1.52E-51	0.401000008	0.992	0.881	9.21E-47	3	MTDH
FAF1	1.57E-51	0.257868116	0.525	0.24	9.54E-47	3	FAF1
DNAJC211	1.79E-51	0.38289309	0.778	0.488	1.09E-46	3	DNAJC21
EEA11	1.95E-51	0.441099888	0.904	0.635	1.19E-46	3	EEA1
MT-ND6	2.32E-51	0.485252686	0.892	0.632	1.41E-46	3	MT-ND6
CTBP2	2.54E-51	0.32687883	0.601	0.311	1.54E-46	3	CTBP2
RAB11FIP2	2.86E-51	0.27116938	0.511	0.237	1.73E-46	3	RAB11FIP2
CSNK1G2	3.56E-51	0.289329568	0.588	0.292	2.16E-46	3	CSNK1G2
LRRC581	4.09E-51	0.38194687	0.729	0.443	2.48E-46	3	LRRC58
TRIM24	5.57E-51	0.256769676	0.487	0.219	3.38E-46	3	TRIM24
TUBB61	6.64E-51	0.394275855	0.797	0.506	4.03E-46	3	TUBB6
MYH91	6.85E-51	0.405326401	0.979	0.844	4.16E-46	3	MYH9
STAMBP	6.88E-51	0.375374161	0.772	0.48	4.18E-46	3	STAMBP
AIDA	7.48E-51	0.352607022	0.605	0.325	4.54E-46	3	AIDA
ARIH21	7.87E-51	0.409884006	0.871	0.597	4.78E-46	3	ARIH2
TWSG1	8.03E-51	0.305306513	0.619	0.328	4.88E-46	3	TWSG1
PKN1	8.89E-51	0.390189223	0.819	0.535	5.40E-46	3	PKN1
YTHDC11	9.03E-51	0.394659887	0.936	0.752	5.48E-46	3	YTHDC1
GLRX5	9.88E-51	0.365845572	0.677	0.39	6.00E-46	3	GLRX5
[truncated: 1,167 more rows]
