# Supplementary material for: Multicellular force coordination constructs microchannel networks for barrier-free metastasis across extracellular matrix
Source: Sci Adv. 2025 Dec 19;11(51):eadz4291. doi: 10.1126/sciadv.adz4291 (PMC12716403; doi:10.1126/sciadv.adz4291)
Supplement: Supplementary file 2 — Tables S3 to S5 [file sciadv.adz4291_tables_s3_to_s5.zip › sciadv.adz4291_table_s4.csv]

	p_val	avg_log2FC	pct.1	pct.2	p_val_adj	cluster	gene
ANXA2	3.64E-271	0.387619783	1	0.997	2.21E-266	0	ANXA2
LDHA	2.40E-245	0.406795761	1	1	1.46E-240	0	LDHA
S100A10	8.84E-205	0.32979869	1	0.999	5.37E-200	0	S100A10
MT2A	3.06E-180	0.390284122	1	1	1.86E-175	0	MT2A
MT1E	2.02E-174	0.430432976	0.989	0.979	1.22E-169	0	MT1E
GTF2H5	1.47E-159	0.317722642	0.986	0.957	8.92E-155	0	GTF2H5
KRT7	9.41E-147	0.437478754	0.94	0.878	5.71E-142	0	KRT7
MYL12B	4.37E-143	0.290296218	0.999	0.994	2.65E-138	0	MYL12B
PRDX1	4.06E-141	0.296326217	0.992	0.979	2.47E-136	0	PRDX1
KRT18	6.18E-137	0.361042371	0.973	0.939	3.75E-132	0	KRT18
NME1	1.03E-129	0.311730585	0.976	0.937	6.26E-125	0	NME1
NPM1	2.16E-129	0.260718197	1	0.999	1.31E-124	0	NPM1
SH3BGRL3	2.38E-128	0.272514817	0.997	0.989	1.44E-123	0	SH3BGRL3
LGALS1	1.14E-126	0.25179354	1	1	6.93E-122	0	LGALS1
PSMA7	8.23E-126	0.257415486	0.997	0.995	5.00E-121	0	PSMA7
MYL12A	1.56E-123	0.255561112	1	0.997	9.48E-119	0	MYL12A
C1QBP	2.84E-122	0.29233307	0.983	0.961	1.72E-117	0	C1QBP
PHLDA2	2.26E-117	0.315778551	0.982	0.936	1.37E-112	0	PHLDA2
RP11-54H7.4	7.97E-116	0.337728839	0.97	0.913	4.84E-111	0	RP11-54H7.4
CDA	1.12E-105	0.313733713	0.945	0.87	6.78E-101	0	CDA
RNF7	2.04E-103	0.261586461	0.95	0.894	1.24E-98	0	RNF7
S100A16	7.16E-103	0.271503484	0.979	0.945	4.35E-98	0	S100A16
MT1X	1.69E-96	0.397469288	0.957	0.924	1.02E-91	0	MT1X
CCND1	2.77E-96	0.332613868	0.97	0.929	1.68E-91	0	CCND1
GSTO1	5.45E-91	0.274799849	0.953	0.91	3.31E-86	0	GSTO1
ANXA3	1.80E-90	0.293812901	0.931	0.858	1.09E-85	0	ANXA3
PGK1	7.57E-89	0.278147695	0.987	0.97	4.59E-84	0	PGK1
COTL1	1.28E-88	0.264626933	0.925	0.813	7.79E-84	0	COTL1
DKK1	4.02E-87	0.362407927	0.978	0.921	2.44E-82	0	DKK1
HMGA1	2.59E-77	0.267199333	0.988	0.961	1.57E-72	0	HMGA1
PLAC8	4.08E-70	0.280798849	0.99	0.981	2.47E-65	0	PLAC8
FILIP1L	6.00E-64	0.282689824	0.844	0.757	3.64E-59	0	FILIP1L
SGK1	1.09E-62	0.326787312	0.826	0.746	6.62E-58	0	SGK1
CITED2	4.56E-62	0.269167326	0.896	0.817	2.77E-57	0	CITED2
TGM2	1.01E-60	0.273749953	0.934	0.892	6.16E-56	0	TGM2
G0S2	4.85E-58	0.421917759	0.916	0.868	2.94E-53	0	G0S2
BDNF	5.15E-58	0.253452879	0.612	0.499	3.12E-53	0	BDNF
MRPS6	2.57E-55	0.302211272	0.986	0.981	1.56E-50	0	MRPS6
AKR1B1	1.76E-52	0.272154831	0.999	1	1.07E-47	0	AKR1B1
KRT81	6.46E-36	0.320402711	0.689	0.625	3.92E-31	0	KRT81
TACSTD2	7.80E-32	0.30400735	0.886	0.861	4.73E-27	0	TACSTD2
UCA1	1.05E-30	0.3921224	0.739	0.66	6.39E-26	0	UCA1
H4C3	0	1.830025828	0.993	0.902	0	1	H4C3
PCLAF	0	1.136781881	0.825	0.304	0	1	PCLAF
ATAD2	0	1.116720013	0.818	0.3	0	1	ATAD2
CLSPN	0	1.000898692	0.704	0.196	0	1	CLSPN
USP1	0	0.984775011	0.893	0.507	0	1	USP1
STMN1	0	0.964710918	0.989	0.829	0	1	STMN1
CKS1B	0	0.907264961	0.989	0.788	0	1	CKS1B
DEK	0	0.897112007	0.997	0.956	0	1	DEK
DIAPH3	0	0.881312571	0.859	0.368	0	1	DIAPH3
HMGB2	0	0.873016901	0.863	0.427	0	1	HMGB2
CENPF	0	0.837547185	0.959	0.52	0	1	CENPF
HELLS	0	0.818933368	0.711	0.282	0	1	HELLS
RRM2	0	0.816938254	0.613	0.138	0	1	RRM2
H2AZ1	0	0.788871335	0.991	0.934	0	1	H2AZ1
ZWINT	0	0.784349356	0.735	0.293	0	1	ZWINT
CENPU	0	0.783290863	0.658	0.187	0	1	CENPU
MKI67	0	0.755544237	0.823	0.297	0	1	MKI67
HMGB1	0	0.740184749	0.995	0.916	0	1	HMGB1
TOP2A	0	0.738507996	0.844	0.302	0	1	TOP2A
TK1	0	0.716148512	0.79	0.371	0	1	TK1
TMPO	0	0.712945156	0.811	0.391	0	1	TMPO
DNMT1	0	0.712315342	0.948	0.725	0	1	DNMT1
CENPX	0	0.708508161	0.916	0.714	0	1	CENPX
UBE2T	0	0.705939834	0.712	0.322	0	1	UBE2T
TUBB	0	0.699547862	0.999	0.981	0	1	TUBB
CDK1	0	0.682747811	0.691	0.218	0	1	CDK1
DUT	0	0.679965305	0.846	0.61	0	1	DUT
RANBP1	0	0.677841129	0.956	0.809	0	1	RANBP1
RRM1	0	0.675621876	0.7	0.257	0	1	RRM1
SMC4	0	0.674585738	0.812	0.371	0	1	SMC4
UBE2C	0	0.647111332	0.904	0.435	0	1	UBE2C
HNRNPAB	0	0.637899668	0.92	0.695	0	1	HNRNPAB
CENPW	0	0.636351799	0.819	0.412	0	1	CENPW
SMC2	0	0.624310719	0.811	0.453	0	1	SMC2
CENPK	0	0.620235242	0.66	0.238	0	1	CENPK
PHF19	0	0.618267784	0.832	0.436	0	1	PHF19
FEN1	0	0.610753942	0.632	0.229	0	1	FEN1
SYNE2	0	0.593681899	0.759	0.406	0	1	SYNE2
TPX2	0	0.590016987	0.876	0.364	0	1	TPX2
DST	0	0.573621881	0.99	0.919	0	1	DST
PPM1G	0	0.564886914	0.953	0.815	0	1	PPM1G
ALYREF	0	0.559088525	0.754	0.416	0	1	ALYREF
C12orf75	0	0.553890092	0.98	0.852	0	1	C12orf75
H2AZ2	0	0.533636868	0.964	0.826	0	1	H2AZ2
KPNB1	0	0.523958918	0.921	0.724	0	1	KPNB1
RBBP8	0	0.521428988	0.581	0.218	0	1	RBBP8
ATAD5	0	0.519460013	0.544	0.159	0	1	ATAD5
CHAF1A	0	0.494945027	0.539	0.159	0	1	CHAF1A
H2AX	0	0.494080996	0.647	0.295	0	1	H2AX
KIF20B	0	0.48941609	0.783	0.349	0	1	KIF20B
MIS18BP1	0	0.488852324	0.737	0.369	0	1	MIS18BP1
NSD2	0	0.466956288	0.656	0.31	0	1	NSD2
PRR11	0	0.463532319	0.731	0.319	0	1	PRR11
ANLN	0	0.458834398	0.675	0.261	0	1	ANLN
ECT2	0	0.458055388	0.7	0.323	0	1	ECT2
BIRC5	0	0.455410249	0.748	0.318	0	1	BIRC5
CENPM	0	0.455317064	0.542	0.189	0	1	CENPM
FAM111A	0	0.452831507	0.503	0.183	0	1	FAM111A
AURKB	0	0.448904057	0.533	0.169	0	1	AURKB
MELK	0	0.439614108	0.507	0.146	0	1	MELK
NCAPD3	0	0.438159444	0.571	0.237	0	1	NCAPD3
UHRF1	0	0.43681006	0.517	0.176	0	1	UHRF1
CKS2	0	0.430114561	0.963	0.747	0	1	CKS2
UBE2S	0	0.421609952	0.953	0.719	0	1	UBE2S
SPC25	0	0.414672931	0.432	0.112	0	1	SPC25
FANCI	0	0.406460434	0.463	0.134	0	1	FANCI
NCAPG	0	0.383891897	0.45	0.129	0	1	NCAPG
TCF19	0	0.370210601	0.415	0.102	0	1	TCF19
CDCA5	0	0.358669221	0.407	0.096	0	1	CDCA5
CDC6	0	0.348922114	0.403	0.111	0	1	CDC6
ESCO2	0	0.34865567	0.337	0.059	0	1	ESCO2
GTSE1	0	0.348233	0.589	0.218	0	1	GTSE1
FAM111B	0	0.346296151	0.275	0.045	0	1	FAM111B
MCM10	0	0.31121948	0.333	0.068	0	1	MCM10
CEP55	0	0.297783026	0.565	0.199	0	1	CEP55
PTTG1	0	0.294436085	0.935	0.617	0	1	PTTG1
ASPM	0	0.25166779	0.622	0.232	0	1	ASPM
DNAJC9	1.83E-307	0.404822364	0.481	0.171	1.11E-302	1	DNAJC9
SMC1A	4.43E-306	0.558140427	0.862	0.61	2.69E-301	1	SMC1A
SPC24	1.45E-304	0.373788829	0.413	0.121	8.78E-300	1	SPC24
PBK	5.98E-304	0.384510715	0.523	0.19	3.63E-299	1	PBK
RAD51AP1	2.47E-300	0.263144744	0.311	0.065	1.50E-295	1	RAD51AP1
SNRPB	4.49E-299	0.449544091	0.989	0.949	2.72E-294	1	SNRPB
MAD2L1	2.01E-297	0.411162664	0.598	0.254	1.22E-292	1	MAD2L1
SET	1.49E-296	0.580856188	0.999	0.981	9.02E-292	1	SET
SSRP1	6.41E-296	0.496401439	0.901	0.679	3.89E-291	1	SSRP1
CBX1	3.77E-295	0.534855335	0.885	0.656	2.29E-290	1	CBX1
PALM2AKAP2	3.39E-291	0.546864691	0.894	0.663	2.06E-286	1	PALM2AKAP2
SUZ12	1.26E-290	0.483963067	0.704	0.38	7.66E-286	1	SUZ12
PCNA	3.28E-289	0.626115202	0.705	0.405	1.99E-284	1	PCNA
PSMD2	4.28E-288	0.476717481	0.982	0.907	2.60E-283	1	PSMD2
TOPBP1	5.72E-286	0.416673093	0.596	0.268	3.47E-281	1	TOPBP1
CIP2A	1.51E-283	0.354952458	0.505	0.187	9.15E-279	1	CIP2A
MCM3	9.97E-283	0.487372096	0.622	0.296	6.05E-278	1	MCM3
MCM4	5.09E-278	0.408412803	0.522	0.215	3.09E-273	1	MCM4
MCM7	2.40E-276	0.391653196	0.533	0.222	1.46E-271	1	MCM7
ANP32E	1.99E-272	0.509830633	0.854	0.573	1.21E-267	1	ANP32E
DTYMK	3.54E-271	0.51346397	0.83	0.561	2.15E-266	1	DTYMK
CKAP2L	1.93E-270	0.296926513	0.449	0.15	1.17E-265	1	CKAP2L
DHFR	1.71E-269	0.423289346	0.591	0.279	1.04E-264	1	DHFR
CSE1L	2.19E-263	0.458509105	0.822	0.553	1.33E-258	1	CSE1L
ORC6	3.73E-261	0.30005006	0.401	0.13	2.26E-256	1	ORC6
EZH2	4.28E-260	0.332643193	0.427	0.149	2.60E-255	1	EZH2
ARHGAP29	6.34E-260	0.46916924	0.987	0.883	3.85E-255	1	ARHGAP29
NUF2	1.04E-258	0.273161504	0.484	0.174	6.29E-254	1	NUF2
E2F1	5.09E-256	0.266104379	0.311	0.079	3.09E-251	1	E2F1
SKA2	1.62E-255	0.451843127	0.958	0.814	9.81E-251	1	SKA2
KIF11	3.73E-253	0.281516682	0.44	0.151	2.26E-248	1	KIF11
NUCKS1	9.69E-252	0.399928809	0.999	0.987	5.89E-247	1	NUCKS1
LRR1	7.05E-250	0.368524252	0.534	0.235	4.28E-245	1	LRR1
HMGN2	1.23E-249	0.503605412	0.866	0.632	7.48E-245	1	HMGN2
WDR76	3.53E-249	0.303091315	0.329	0.091	2.14E-244	1	WDR76
LSM3	2.19E-248	0.440829199	0.971	0.887	1.33E-243	1	LSM3
NUSAP1	1.01E-245	0.279094217	0.354	0.104	6.12E-241	1	NUSAP1
ASF1B	1.05E-243	0.262683052	0.288	0.071	6.40E-239	1	ASF1B
SMC3	7.50E-243	0.478593703	0.965	0.874	4.55E-238	1	SMC3
FANCD2	4.23E-240	0.292941005	0.349	0.107	2.57E-235	1	FANCD2
SGO1	4.84E-239	0.283925502	0.44	0.158	2.94E-234	1	SGO1
MCM8	6.21E-235	0.251608219	0.325	0.094	3.77E-230	1	MCM8
TUBB4B	6.07E-232	0.426035977	0.948	0.813	3.69E-227	1	TUBB4B
KISS1	5.74E-231	0.581027591	0.663	0.374	3.49E-226	1	KISS1
FANCB	8.12E-231	0.266188377	0.345	0.108	4.93E-226	1	FANCB
PRC1	6.02E-230	0.25223625	0.471	0.178	3.65E-225	1	PRC1
CKLF	2.47E-229	0.459364237	0.842	0.645	1.50E-224	1	CKLF
SMS	6.02E-229	0.383862265	0.989	0.931	3.65E-224	1	SMS
PRKDC	3.45E-228	0.458749544	0.922	0.754	2.09E-223	1	PRKDC
SHCBP1	6.68E-228	0.258527831	0.359	0.115	4.06E-223	1	SHCBP1
C9orf40	9.25E-228	0.283768562	0.4	0.145	5.62E-223	1	C9orf40
CCN1	1.96E-225	0.444506267	0.998	0.962	1.19E-220	1	CCN1
H2AC20	2.73E-224	0.499588366	0.554	0.274	1.66E-219	1	H2AC20
BRCA2	8.07E-224	0.257406767	0.331	0.101	4.90E-219	1	BRCA2
VRK1	1.31E-223	0.335178233	0.478	0.205	7.96E-219	1	VRK1
BUB3	1.25E-222	0.457098483	0.916	0.765	7.61E-218	1	BUB3
FBXO5	8.29E-221	0.364866939	0.421	0.166	5.04E-216	1	FBXO5
NCAPG2	1.57E-220	0.272562393	0.371	0.128	9.55E-216	1	NCAPG2
PPP1R14B	3.92E-219	0.465861155	0.96	0.875	2.38E-214	1	PPP1R14B
HNRNPH1	7.63E-217	0.528826521	0.986	0.902	4.63E-212	1	HNRNPH1
EIF3A	5.54E-216	0.377260909	0.995	0.968	3.37E-211	1	EIF3A
COX8A	3.02E-215	0.308183093	0.999	0.996	1.84E-210	1	COX8A
DSN1	6.57E-215	0.279525847	0.375	0.134	3.99E-210	1	DSN1
ACTB	2.26E-211	0.289992189	1	1	1.37E-206	1	ACTB
SPDL1	4.19E-210	0.300408156	0.526	0.234	2.55E-205	1	SPDL1
ABL2	6.76E-210	0.428304884	0.913	0.735	4.10E-205	1	ABL2
RPA1	2.05E-209	0.32283642	0.521	0.245	1.24E-204	1	RPA1
SIVA1	2.95E-205	0.447466419	0.887	0.733	1.79E-200	1	SIVA1
TMEM106C	2.12E-204	0.425518166	0.741	0.489	1.29E-199	1	TMEM106C
SERBP1	9.74E-204	0.356313657	0.996	0.978	5.91E-199	1	SERBP1
TPM3	8.33E-203	0.408948332	0.977	0.898	5.05E-198	1	TPM3
RPA3	3.76E-202	0.436744851	0.805	0.591	2.28E-197	1	RPA3
RBM17	3.28E-201	0.401151434	0.926	0.797	1.99E-196	1	RBM17
SNRPG	5.65E-200	0.373076528	0.991	0.969	3.43E-195	1	SNRPG
DIAPH1	4.34E-199	0.400661094	0.754	0.501	2.64E-194	1	DIAPH1
PARP1	4.66E-197	0.426317715	0.893	0.733	2.83E-192	1	PARP1
CHCHD2	4.26E-196	0.308789111	0.999	0.995	2.58E-191	1	CHCHD2
RAD21	1.44E-195	0.364759314	0.878	0.659	8.75E-191	1	RAD21
LMNB2	3.52E-193	0.328628486	0.587	0.311	2.14E-188	1	LMNB2
XPO1	2.51E-192	0.370340301	0.744	0.475	1.52E-187	1	XPO1
YWHAE	1.81E-191	0.396375249	0.999	0.995	1.10E-186	1	YWHAE
H3-3B	3.81E-190	0.314505498	0.999	0.995	2.31E-185	1	H3-3B
SFN	4.85E-190	0.379305169	0.581	0.318	2.95E-185	1	SFN
IPO5	7.94E-190	0.393913895	0.747	0.498	4.82E-185	1	IPO5
RFC4	4.88E-189	0.321664019	0.463	0.212	2.97E-184	1	RFC4
CAVIN1	2.88E-187	0.36855851	0.975	0.916	1.75E-182	1	CAVIN1
MGME1	2.11E-186	0.291943743	0.462	0.212	1.28E-181	1	MGME1
TPM4	3.35E-186	0.352655143	0.993	0.969	2.03E-181	1	TPM4
SRRM2	3.55E-185	0.352137383	0.972	0.886	2.16E-180	1	SRRM2
TUBG1	8.17E-185	0.375567209	0.695	0.436	4.96E-180	1	TUBG1
CENPN	4.30E-183	0.29328085	0.493	0.234	2.61E-178	1	CENPN
RBBP7	1.36E-181	0.384530496	0.907	0.756	8.28E-177	1	RBBP7
YWHAH	4.56E-180	0.386260936	0.864	0.677	2.77E-175	1	YWHAH
GMNN	2.34E-178	0.414965833	0.612	0.365	1.42E-173	1	GMNN
CDCA7L	2.49E-178	0.321647277	0.537	0.279	1.51E-173	1	CDCA7L
GOLIM4	1.08E-177	0.417239432	0.86	0.629	6.55E-173	1	GOLIM4
HNRNPD	1.09E-176	0.386126421	0.896	0.754	6.62E-172	1	HNRNPD
POP7	1.79E-175	0.369322422	0.707	0.46	1.09E-170	1	POP7
SLC43A3	1.17E-174	0.362373739	0.714	0.468	7.11E-170	1	SLC43A3
LBR	6.26E-174	0.360275107	0.751	0.492	3.80E-169	1	LBR
SFTA1P	2.75E-171	0.40534955	0.603	0.344	1.67E-166	1	SFTA1P
DDAH1	6.82E-171	0.382087828	0.83	0.607	4.14E-166	1	DDAH1
KMT5A	2.44E-170	0.295298994	0.533	0.269	1.48E-165	1	KMT5A
KPNA2	6.56E-170	0.259530625	0.773	0.533	3.98E-165	1	KPNA2
PA2G4	1.61E-169	0.382880321	0.881	0.706	9.75E-165	1	PA2G4
NASP	1.75E-169	0.397099423	0.717	0.473	1.06E-164	1	NASP
PPP1R15A	8.58E-169	0.364054238	0.972	0.89	5.21E-164	1	PPP1R15A
HSP90AA1	4.54E-167	0.296087119	1	0.999	2.76E-162	1	HSP90AA1
PRPS2	2.44E-166	0.354342003	0.623	0.365	1.48E-161	1	PRPS2
CEP57	4.17E-166	0.348415374	0.678	0.423	2.53E-161	1	CEP57
OSBPL8	1.25E-165	0.339385748	0.97	0.897	7.59E-161	1	OSBPL8
MSH2	1.64E-165	0.282890778	0.446	0.21	9.93E-161	1	MSH2
TFDP1	2.10E-165	0.362515611	0.735	0.506	1.27E-160	1	TFDP1
SVIP	2.17E-165	0.351752685	0.651	0.404	1.32E-160	1	SVIP
ELK3	3.14E-165	0.374442287	0.78	0.544	1.91E-160	1	ELK3
MAP1B	2.41E-164	0.380426018	0.945	0.806	1.46E-159	1	MAP1B
CTNNAL1	4.69E-164	0.336454813	0.981	0.925	2.84E-159	1	CTNNAL1
CDH4	1.95E-163	0.282764827	0.49	0.245	1.19E-158	1	CDH4
ICMT	3.36E-163	0.330076357	0.65	0.4	2.04E-158	1	ICMT
GADD45A	1.57E-161	0.386944753	0.786	0.569	9.53E-157	1	GADD45A
GLS	1.37E-160	0.38220591	0.901	0.735	8.33E-156	1	GLS
CDV3	2.80E-159	0.372306319	0.849	0.659	1.70E-154	1	CDV3
HMGN1	4.11E-158	0.345741341	0.912	0.778	2.50E-153	1	HMGN1
LSM5	2.20E-157	0.330345595	0.884	0.687	1.34E-152	1	LSM5
BZW1	1.25E-156	0.340136311	0.967	0.895	7.56E-152	1	BZW1
CSRP2	5.04E-156	0.330664756	0.564	0.321	3.06E-151	1	CSRP2
EIF5A	6.46E-156	0.458595888	0.994	0.955	3.92E-151	1	EIF5A
EIF1AX	2.09E-155	0.307392776	0.978	0.915	1.27E-150	1	EIF1AX
TFRC	4.75E-155	0.356007391	0.852	0.663	2.88E-150	1	TFRC
ADORA2B	6.56E-155	0.334654619	0.715	0.466	3.98E-150	1	ADORA2B
ANP32B	1.66E-154	0.37390285	0.852	0.661	1.01E-149	1	ANP32B
F3	7.54E-154	0.370629844	0.989	0.917	4.58E-149	1	F3
SUPT16H	1.22E-153	0.378368797	0.853	0.679	7.38E-149	1	SUPT16H
FAM24B	7.82E-153	0.374466313	0.513	0.273	4.75E-148	1	FAM24B
H1-4	1.55E-151	0.313655087	0.466	0.235	9.41E-147	1	H1-4
MRPL14	2.40E-151	0.304978072	0.992	0.967	1.46E-146	1	MRPL14
MECOM	2.45E-151	0.334164898	0.665	0.417	1.49E-146	1	MECOM
HSPH1	2.72E-150	0.382749597	0.896	0.725	1.65E-145	1	HSPH1
SAP30	6.34E-150	0.266810244	0.495	0.259	3.85E-145	1	SAP30
NT5E	7.83E-150	0.334768205	0.914	0.752	4.75E-145	1	NT5E
SMURF2	8.87E-150	0.365208565	0.823	0.616	5.38E-145	1	SMURF2
RPL39L	1.30E-149	0.32837296	0.71	0.465	7.88E-145	1	RPL39L
NUP50	2.02E-149	0.287876181	0.543	0.3	1.23E-144	1	NUP50
LSM4	2.56E-148	0.343543291	0.938	0.835	1.55E-143	1	LSM4
AXL	4.30E-148	0.365226693	0.986	0.909	2.61E-143	1	AXL
NET1	3.12E-147	0.280046269	0.56	0.316	1.89E-142	1	NET1
PTP4A2	5.42E-145	0.3211732	0.973	0.903	3.29E-140	1	PTP4A2
IL11	5.29E-143	0.309222555	0.43	0.21	3.21E-138	1	IL11
RFC1	7.05E-143	0.342416288	0.859	0.682	4.28E-138	1	RFC1
NCEH1	1.03E-142	0.317553522	0.663	0.419	6.24E-138	1	NCEH1
NIBAN1	9.15E-142	0.257397747	0.486	0.254	5.56E-137	1	NIBAN1
GLO1	1.93E-141	0.351453587	0.91	0.799	1.17E-136	1	GLO1
SNRPD1	3.50E-141	0.321150961	0.967	0.925	2.12E-136	1	SNRPD1
FUS	3.88E-141	0.33352032	0.901	0.753	2.36E-136	1	FUS
C19orf48	4.98E-141	0.259985205	0.441	0.219	3.02E-136	1	C19orf48
DCBLD2	1.60E-140	0.332807964	0.924	0.772	9.73E-136	1	DCBLD2
NUDT1	2.25E-140	0.270974459	0.577	0.332	1.36E-135	1	NUDT1
CCDC88A	1.65E-139	0.326617184	0.788	0.564	9.99E-135	1	CCDC88A
POLE3	2.21E-139	0.300320148	0.623	0.385	1.34E-134	1	POLE3
DHCR24	5.71E-139	0.329858328	0.73	0.494	3.47E-134	1	DHCR24
TEX30	7.30E-139	0.305827723	0.601	0.367	4.43E-134	1	TEX30
PAICS	3.65E-138	0.330173077	0.852	0.681	2.22E-133	1	PAICS
PFN1	3.71E-137	0.25108171	1	0.998	2.25E-132	1	PFN1
SMC6	8.76E-137	0.27265561	0.531	0.3	5.32E-132	1	SMC6
DDX46	1.64E-135	0.32633806	0.937	0.859	9.96E-131	1	DDX46
TEAD1	6.39E-135	0.352648688	0.884	0.729	3.88E-130	1	TEAD1
TPR	7.88E-135	0.318639842	0.969	0.897	4.79E-130	1	TPR
RHEB	1.40E-133	0.306960418	0.973	0.929	8.50E-129	1	RHEB
TUBB6	1.05E-132	0.335393744	0.811	0.613	6.40E-128	1	TUBB6
GGCT	1.35E-132	0.252010941	0.478	0.254	8.17E-128	1	GGCT
PGAM1	1.57E-132	0.292650967	0.989	0.96	9.53E-128	1	PGAM1
RABL6	6.93E-132	0.296885114	0.696	0.468	4.20E-127	1	RABL6
OGFRL1	9.98E-132	0.330911978	0.895	0.732	6.06E-127	1	OGFRL1
SNRPE	1.33E-131	0.276279775	0.988	0.977	8.07E-127	1	SNRPE
CRIM1	1.48E-131	0.381984659	0.949	0.819	8.97E-127	1	CRIM1
SMCHD1	1.96E-131	0.307699583	0.676	0.444	1.19E-126	1	SMCHD1
FBL	8.86E-131	0.315902224	0.859	0.705	5.38E-126	1	FBL
DYNC2I2	4.02E-130	0.278107094	0.598	0.368	2.44E-125	1	DYNC2I2
CMC2	8.74E-130	0.253419506	0.47	0.251	5.31E-125	1	CMC2
AKAP12	9.43E-130	0.346607158	0.629	0.393	5.73E-125	1	AKAP12
EZR	1.17E-129	0.310532862	0.904	0.757	7.13E-125	1	EZR
DCK	2.76E-127	0.250047864	0.46	0.245	1.67E-122	1	DCK
COTL11	8.34E-127	0.287177517	0.939	0.813	5.07E-122	1	COTL1
SAC3D1	1.38E-126	0.266440058	0.46	0.25	8.38E-122	1	SAC3D1
GNA11	2.75E-126	0.276433367	0.575	0.352	1.67E-121	1	GNA11
YEATS4	6.26E-126	0.27570069	0.568	0.342	3.80E-121	1	YEATS4
FADS1	9.18E-126	0.311903581	0.852	0.679	5.57E-121	1	FADS1
TMEM123	1.09E-125	0.294130256	0.978	0.92	6.60E-121	1	TMEM123
CALR	2.04E-125	0.360368318	0.999	0.985	1.24E-120	1	CALR
MYO10	9.80E-125	0.256903272	0.542	0.315	5.95E-120	1	MYO10
IER3	1.72E-124	0.358320974	0.983	0.959	1.04E-119	1	IER3
UBE2M	1.83E-124	0.306171805	0.746	0.542	1.11E-119	1	UBE2M
ROCK2	4.65E-123	0.295505908	0.708	0.475	2.82E-118	1	ROCK2
ADAMTS6	4.35E-122	0.277606059	0.548	0.324	2.64E-117	1	ADAMTS6
SLC25A5	5.44E-122	0.316521106	0.939	0.865	3.30E-117	1	SLC25A5
BTG3	1.46E-121	0.267238509	0.512	0.297	8.89E-117	1	BTG3
LNPK	2.93E-121	0.302231311	0.731	0.511	1.78E-116	1	LNPK
BCL2L1	3.43E-121	0.302459466	0.9	0.753	2.08E-116	1	BCL2L1
FAM136A	6.82E-121	0.320461986	0.881	0.745	4.14E-116	1	FAM136A
HMGA11	1.11E-120	0.264773258	0.994	0.96	6.76E-116	1	HMGA1
BAZ1B	1.79E-120	0.31015618	0.775	0.579	1.09E-115	1	BAZ1B
PGP	7.80E-120	0.294406382	0.709	0.493	4.73E-115	1	PGP
EIF4G2	2.68E-119	0.28701975	0.976	0.931	1.63E-114	1	EIF4G2
NEXN	3.30E-119	0.313162577	0.785	0.58	2.00E-114	1	NEXN
CTBP1	9.67E-119	0.299237065	0.798	0.604	5.87E-114	1	CTBP1
IKBIP	1.15E-118	0.287778924	0.889	0.736	6.96E-114	1	IKBIP
HSPB11	1.27E-118	0.338436615	0.877	0.776	7.73E-114	1	HSPB11
EDN1	6.16E-118	0.342793533	0.794	0.587	3.74E-113	1	EDN1
PDCD5	8.84E-117	0.26767002	0.987	0.969	5.37E-112	1	PDCD5
RP1-127C7.8	2.17E-116	0.389065353	0.672	0.468	1.32E-111	1	RP1-127C7.8
FOSL1	3.88E-116	0.306043165	0.89	0.725	2.36E-111	1	FOSL1
ACTN4	1.44E-115	0.28677273	0.934	0.835	8.73E-111	1	ACTN4
TRIO	7.53E-115	0.283094127	0.645	0.426	4.57E-110	1	TRIO
GSPT1	3.02E-114	0.297153743	0.928	0.807	1.83E-109	1	GSPT1
WASF2	3.41E-114	0.290248153	0.861	0.705	2.07E-109	1	WASF2
CAPN2	1.29E-113	0.279898098	0.969	0.884	7.82E-109	1	CAPN2
EPHA2	3.54E-113	0.30686658	0.82	0.635	2.15E-108	1	EPHA2
SPTBN1	7.76E-112	0.284183637	0.951	0.846	4.71E-107	1	SPTBN1
TACC1	3.57E-111	0.254484087	0.599	0.381	2.17E-106	1	TACC1
TOMM5	4.51E-111	0.293279843	0.776	0.604	2.74E-106	1	TOMM5
EXOSC8	3.39E-110	0.27628612	0.57	0.361	2.06E-105	1	EXOSC8
LAMB3	5.32E-110	0.287901584	0.837	0.657	3.23E-105	1	LAMB3
ATP5MC1	7.00E-110	0.273460547	0.963	0.91	4.25E-105	1	ATP5MC1
ABHD5	1.71E-109	0.272501489	0.709	0.498	1.04E-104	1	ABHD5
KHDRBS1	1.79E-109	0.281210579	0.933	0.834	1.08E-104	1	KHDRBS1
SPATS2L	1.18E-108	0.294938742	0.879	0.753	7.18E-104	1	SPATS2L
HNRNPA2B1	3.23E-108	0.253869728	0.978	0.937	1.96E-103	1	HNRNPA2B1
FSTL1	3.81E-108	0.267695598	0.63	0.42	2.31E-103	1	FSTL1
CCDC50	6.47E-108	0.28749136	0.905	0.781	3.93E-103	1	CCDC50
WSB2	8.78E-108	0.297712858	0.768	0.551	5.33E-103	1	WSB2
KHSRP	1.98E-107	0.283547468	0.769	0.576	1.20E-102	1	KHSRP
TMOD3	5.26E-107	0.292840324	0.872	0.723	3.19E-102	1	TMOD3
UCA11	2.33E-106	0.277175298	0.82	0.629	1.41E-101	1	UCA1
SLBP	3.17E-106	0.325700849	0.641	0.441	1.92E-101	1	SLBP
RAD23A	4.17E-106	0.29323993	0.92	0.797	2.53E-101	1	RAD23A
MRPL37	2.53E-105	0.262112288	0.688	0.48	1.53E-100	1	MRPL37
GGH	4.63E-104	0.276894282	0.67	0.464	2.81E-99	1	GGH
PTBP1	5.47E-104	0.27816086	0.681	0.479	3.32E-99	1	PTBP1
FRMD6	1.12E-103	0.31066236	0.88	0.744	6.81E-99	1	FRMD6
MACF1	1.43E-103	0.291212926	0.921	0.795	8.70E-99	1	MACF1
TFAM	1.50E-103	0.280400563	0.895	0.762	9.10E-99	1	TFAM
EIF4G1	3.38E-103	0.271164411	0.948	0.87	2.05E-98	1	EIF4G1
GNB1	4.42E-103	0.289165085	0.883	0.766	2.69E-98	1	GNB1
FHL2	4.55E-103	0.30394549	0.807	0.626	2.76E-98	1	FHL2
NAP1L4	4.88E-103	0.276740229	0.784	0.603	2.96E-98	1	NAP1L4
SNRPF	7.23E-103	0.25285261	0.964	0.914	4.39E-98	1	SNRPF
SF3B2	2.00E-102	0.258454845	0.96	0.896	1.22E-97	1	SF3B2
RDX	3.33E-102	0.266178815	0.938	0.854	2.02E-97	1	RDX
MANCR	6.06E-102	0.261743301	0.572	0.361	3.68E-97	1	MANCR
APPL1	7.65E-102	0.272277245	0.775	0.593	4.65E-97	1	APPL1
YY1	8.49E-102	0.293669088	0.84	0.68	5.16E-97	1	YY1
LIMA1	1.40E-101	0.285866645	0.937	0.818	8.48E-97	1	LIMA1
STT3A	2.80E-101	0.281356987	0.811	0.633	1.70E-96	1	STT3A
ZCCHC17	3.63E-101	0.262639347	0.65	0.445	2.20E-96	1	ZCCHC17
TCEA1	1.99E-100	0.278777567	0.905	0.783	1.21E-95	1	TCEA1
MYO1C	7.77E-100	0.274658044	0.774	0.594	4.72E-95	1	MYO1C
ROCK1	1.47E-99	0.289344446	0.801	0.633	8.91E-95	1	ROCK1
BDP1	1.86E-99	0.300683495	0.876	0.733	1.13E-94	1	BDP1
CHIC2	6.08E-99	0.309349901	0.874	0.736	3.69E-94	1	CHIC2
CDCP1	1.11E-98	0.280656808	0.827	0.664	6.73E-94	1	CDCP1
ANKRD11	1.98E-98	0.292288452	0.957	0.877	1.20E-93	1	ANKRD11
RNF8	4.24E-97	0.256466691	0.618	0.416	2.58E-92	1	RNF8
ZFP36L1	6.73E-97	0.296575878	0.99	0.962	4.09E-92	1	ZFP36L1
SELENOK	3.85E-96	0.271907362	0.921	0.816	2.34E-91	1	SELENOK
TRAM2	1.00E-95	0.25960643	0.724	0.527	6.09E-91	1	TRAM2
SEPTIN11	3.81E-95	0.265509141	0.871	0.73	2.31E-90	1	SEPTIN11
PBRM1	7.10E-95	0.254505326	0.764	0.571	4.31E-90	1	PBRM1
LSM2	5.33E-94	0.283193043	0.784	0.625	3.24E-89	1	LSM2
LYAR	6.89E-93	0.257830298	0.808	0.636	4.18E-88	1	LYAR
ALCAM	1.27E-92	0.264589064	0.98	0.924	7.71E-88	1	ALCAM
IER5	4.28E-92	0.274495359	0.707	0.525	2.60E-87	1	IER5
RALBP1	4.87E-92	0.258744116	0.841	0.696	2.96E-87	1	RALBP1
ARF6	1.99E-91	0.260330989	0.918	0.802	1.21E-86	1	ARF6
SEPTIN10	2.36E-87	0.263384299	0.855	0.7	1.43E-82	1	SEPTIN10
PTPN11	2.38E-86	0.267310297	0.768	0.6	1.45E-81	1	PTPN11
AP1M2	4.92E-84	0.255444406	0.825	0.662	2.99E-79	1	AP1M2
UBA6	2.11E-81	0.251786742	0.723	0.533	1.28E-76	1	UBA6
PSMD11	2.70E-78	0.26203324	0.945	0.868	1.64E-73	1	PSMD11
CACYBP	8.61E-74	0.252263222	0.924	0.853	5.23E-69	1	CACYBP
JUND	4.32E-73	0.258677079	0.805	0.66	2.62E-68	1	JUND
CTNNB1	3.33E-38	0.252850006	0.959	0.924	2.02E-33	1	CTNNB1
FTH1	0	1.199009238	1	1	0	2	FTH1
CYP1B1	0	1.147977696	0.703	0.4	0	2	CYP1B1
NNMT	0	0.979564979	0.78	0.461	0	2	NNMT
FBXO32	0	0.976829712	0.805	0.59	0	2	FBXO32
GAS5	0	0.920908768	0.98	0.942	0	2	GAS5
CPE	0	0.895001212	0.776	0.497	0	2	CPE
FTL	0	0.85655349	1	1	0	2	FTL
CTSD	0	0.758187649	1	0.996	0	2	CTSD
MGST1	0	0.745129382	0.99	0.967	0	2	MGST1
CEBPD	0	0.743317051	0.872	0.68	0	2	CEBPD
GBP2	0	0.727142421	0.69	0.412	0	2	GBP2
HLA-A	0	0.66467189	0.994	0.985	0	2	HLA-A
IFITM3	0	0.652236263	0.995	0.969	0	2	IFITM3
ZFAS1	0	0.631832767	0.997	0.988	0	2	ZFAS1
MALAT1	0	0.629634587	1	1	0	2	MALAT1
RPL10A	0	0.587557771	1	1	0	2	RPL10A
RPL13A	0	0.517246493	1	1	0	2	RPL13A
RPS27	0	0.497300211	1	1	0	2	RPS27
GPX4	0	0.491311175	1	0.999	0	2	GPX4
B2M	0	0.474713693	1	1	0	2	B2M
TPT1	0	0.44118778	1	0.999	0	2	TPT1
COX7C	0	0.409269379	1	1	0	2	COX7C
RPS9	0	0.405532985	1	1	0	2	RPS9
RPL26	0	0.402888674	1	1	0	2	RPL26
RPS4X	0	0.398358094	1	1	0	2	RPS4X
RPL13	0	0.395181136	1	1	0	2	RPL13
RPL23A	0	0.389951477	1	1	0	2	RPL23A
RPL23	0	0.38525901	1	1	0	2	RPL23
RPL27A	0	0.383185324	1	1	0	2	RPL27A
EEF1A1	0	0.381513023	1	1	0	2	EEF1A1
RPS18	0	0.370932607	1	1	0	2	RPS18
RPL34	0	0.366806506	1	1	0	2	RPL34
RPL10	0	0.366427337	1	1	0	2	RPL10
RPL5	0	0.357006457	1	1	0	2	RPL5
RPL28	0	0.355890569	1	1	0	2	RPL28
RPS11	0	0.351412402	1	1	0	2	RPS11
RPL14	0	0.329564399	1	1	0	2	RPL14
RPL19	0	0.32892061	1	1	0	2	RPL19
RPL18A	0	0.325721391	1	1	0	2	RPL18A
RPS14	0	0.321098544	1	1	0	2	RPS14
RPL11	0	0.303402659	1	1	0	2	RPL11
RPLP2	0	0.299948811	1	1	0	2	RPLP2
RPS25	4.28E-305	0.322053718	1	1	2.60E-300	2	RPS25
RPS16	2.65E-300	0.282622968	1	1	1.61E-295	2	RPS16
RPL35A	3.42E-296	0.260536457	1	1	2.08E-291	2	RPL35A
EIF1	7.13E-294	0.351251656	1	1	4.33E-289	2	EIF1
RPS15A	8.15E-293	0.313830792	1	1	4.95E-288	2	RPS15A
CEBPB	2.56E-290	0.678426358	0.947	0.891	1.56E-285	2	CEBPB
RPS23	7.81E-289	0.271998373	1	1	4.74E-284	2	RPS23
RARRES2	2.64E-286	0.81491958	0.802	0.607	1.60E-281	2	RARRES2
EDIL3	1.32E-285	0.65170527	0.831	0.649	7.99E-281	2	EDIL3
IGFBP7	1.13E-281	0.470439	1	1	6.88E-277	2	IGFBP7
SNHG5	3.46E-281	0.428991613	0.999	0.997	2.10E-276	2	SNHG5
RPL7	3.80E-281	0.335622961	1	1	2.30E-276	2	RPL7
TXNIP	4.63E-275	0.805114979	0.743	0.526	2.81E-270	2	TXNIP
RPS27A	6.26E-269	0.291824208	1	1	3.80E-264	2	RPS27A
EPB41L4A-AS1	2.82E-245	0.615679978	0.776	0.614	1.71E-240	2	EPB41L4A-AS1
BST2	9.01E-244	0.63975115	0.755	0.586	5.47E-239	2	BST2
CLIC3	7.62E-241	0.628222223	0.902	0.79	4.63E-236	2	CLIC3
PSAP	2.39E-236	0.504708385	0.978	0.951	1.45E-231	2	PSAP
RPL18	3.26E-235	0.269687228	1	1	1.98E-230	2	RPL18
TNFSF10	8.36E-235	0.793974713	0.643	0.403	5.07E-230	2	TNFSF10
BTG1	2.94E-234	0.714435446	0.968	0.935	1.79E-229	2	BTG1
LGALS3BP	3.75E-231	0.479038145	0.96	0.925	2.28E-226	2	LGALS3BP
RPS5	2.46E-227	0.290735429	1	1	1.50E-222	2	RPS5
RPS3A	1.45E-224	0.288154354	1	1	8.80E-220	2	RPS3A
SELENOM	1.81E-223	0.566656905	0.735	0.56	1.10E-218	2	SELENOM
JUNB	8.47E-223	0.60367263	0.885	0.774	5.14E-218	2	JUNB
FN1	3.95E-219	0.711397854	0.906	0.825	2.40E-214	2	FN1
HLA-B	1.93E-216	0.569208221	0.946	0.921	1.17E-211	2	HLA-B
CCDC80	2.64E-215	0.723284842	0.849	0.772	1.60E-210	2	CCDC80
CSF1	6.53E-211	0.572963396	0.835	0.688	3.96E-206	2	CSF1
ABCC3	1.85E-208	0.516797846	0.649	0.437	1.12E-203	2	ABCC3
EVI2A	1.90E-208	0.633479303	0.814	0.693	1.16E-203	2	EVI2A
AOPEP	9.83E-208	0.563778019	0.704	0.536	5.97E-203	2	AOPEP
RACK1	6.65E-206	0.302419072	1	0.999	4.04E-201	2	RACK1
AREG	8.05E-205	0.808973133	0.909	0.84	4.89E-200	2	AREG
SAA1	6.00E-204	0.921385571	0.925	0.846	3.64E-199	2	SAA1
DDIT4	1.95E-203	0.542222165	0.931	0.856	1.18E-198	2	DDIT4
IFI27	5.05E-198	0.572948567	0.893	0.82	3.07E-193	2	IFI27
NRP1	3.35E-194	0.515007441	0.932	0.879	2.03E-189	2	NRP1
EIF3E	6.24E-194	0.432103855	0.97	0.941	3.79E-189	2	EIF3E
LY6E	2.99E-192	0.534313558	0.851	0.763	1.81E-187	2	LY6E
NACA	2.39E-184	0.312265542	0.998	0.997	1.45E-179	2	NACA
SNHG29	1.12E-183	0.50251215	0.786	0.675	6.82E-179	2	SNHG29
CLU	3.58E-181	0.555591182	0.727	0.583	2.18E-176	2	CLU
TIMP1	1.66E-173	0.568374634	0.998	0.997	1.01E-168	2	TIMP1
CD14	3.52E-173	0.429446268	0.313	0.117	2.14E-168	2	CD14
PLAAT4	1.58E-172	0.401755972	0.622	0.415	9.57E-168	2	PLAAT4
HLA-C	1.11E-171	0.512948321	0.906	0.844	6.76E-167	2	HLA-C
FUCA1	7.85E-170	0.489509687	0.577	0.384	4.76E-165	2	FUCA1
HEG1	9.84E-170	0.522417241	0.719	0.566	5.97E-165	2	HEG1
RPL39	1.35E-169	0.253595479	0.999	1	8.18E-165	2	RPL39
SNHG32	2.62E-163	0.493141519	0.697	0.571	1.59E-158	2	SNHG32
RABAC1	1.79E-161	0.414190476	0.929	0.879	1.09E-156	2	RABAC1
TMEM59	8.35E-161	0.400612751	0.954	0.923	5.07E-156	2	TMEM59
H2AC6	8.48E-158	0.481230059	0.6	0.409	5.15E-153	2	H2AC6
VIPR1	5.83E-156	0.364860081	0.336	0.145	3.54E-151	2	VIPR1
TOB1	1.39E-155	0.577741346	0.918	0.881	8.42E-151	2	TOB1
LUM	3.37E-153	0.459192431	0.309	0.126	2.05E-148	2	LUM
C3	7.43E-153	0.485778363	0.46	0.262	4.51E-148	2	C3
UQCRB	1.22E-150	0.324453472	0.993	0.991	7.42E-146	2	UQCRB
RPL3	3.81E-150	0.257356697	1	1	2.31E-145	2	RPL3
ECH1	8.23E-150	0.426525519	0.844	0.769	4.99E-145	2	ECH1
COMMD6	4.28E-148	0.326267173	0.992	0.988	2.60E-143	2	COMMD6
PRDX5	2.06E-147	0.324706255	0.992	0.987	1.25E-142	2	PRDX5
S100A6	2.45E-146	0.263939891	1	1	1.49E-141	2	S100A6
TKT	1.65E-142	0.409650919	0.953	0.934	1.00E-137	2	TKT
BLVRB	2.40E-142	0.408492398	0.912	0.868	1.46E-137	2	BLVRB
TXNRD1	7.98E-141	0.415044285	0.981	0.973	4.84E-136	2	TXNRD1
NPC2	4.53E-140	0.284704333	0.999	0.997	2.75E-135	2	NPC2
SRP14	3.30E-139	0.280657439	0.999	0.999	2.00E-134	2	SRP14
EDF1	5.04E-137	0.318183665	0.981	0.979	3.06E-132	2	EDF1
CTSA	7.01E-137	0.427098096	0.769	0.676	4.26E-132	2	CTSA
RHOBTB3	7.22E-136	0.383208463	0.987	0.982	4.38E-131	2	RHOBTB3
ASAH1	1.50E-127	0.458210753	0.647	0.529	9.13E-123	2	ASAH1
RPL22	5.08E-127	0.253288039	0.996	0.998	3.09E-122	2	RPL22
NAMPT	1.66E-124	0.447841857	0.959	0.945	1.01E-119	2	NAMPT
HMOX1	2.54E-121	0.639467888	0.678	0.562	1.54E-116	2	HMOX1
NEAT1	3.26E-121	0.439287548	0.998	0.996	1.98E-116	2	NEAT1
CHMP2A	1.22E-120	0.342593887	0.928	0.898	7.43E-116	2	CHMP2A
C1R	5.59E-116	0.348051383	0.332	0.168	3.39E-111	2	C1R
EEF1D	3.77E-115	0.309038342	0.978	0.974	2.29E-110	2	EEF1D
GRN	1.51E-114	0.364529764	0.868	0.826	9.18E-110	2	GRN
ANGPT1	6.73E-113	0.341356097	0.335	0.171	4.09E-108	2	ANGPT1
SNHG6	6.73E-113	0.351662542	0.929	0.903	4.09E-108	2	SNHG6
CXCL2	3.13E-110	0.773643417	0.743	0.674	1.90E-105	2	CXCL2
ARID5B	9.77E-110	0.403668899	0.721	0.617	5.93E-105	2	ARID5B
CD63	1.62E-109	0.264965893	0.998	0.995	9.81E-105	2	CD63
IRX3	7.34E-109	0.313305316	0.306	0.15	4.45E-104	2	IRX3
S100A4	9.57E-109	0.374283084	1	1	5.81E-104	2	S100A4
ITM2B	1.11E-101	0.326248206	0.944	0.928	6.72E-97	2	ITM2B
NOP53	2.19E-101	0.379395381	0.733	0.659	1.33E-96	2	NOP53
NFKBIA	1.02E-100	0.529384958	0.916	0.899	6.20E-96	2	NFKBIA
ARL6IP5	2.36E-100	0.359483827	0.779	0.709	1.44E-95	2	ARL6IP5
VMP1	5.19E-99	0.323323709	0.995	0.993	3.15E-94	2	VMP1
ARRDC3	7.52E-99	0.386548397	0.677	0.57	4.56E-94	2	ARRDC3
RPL17	5.44E-97	0.259721965	0.993	0.989	3.30E-92	2	RPL17
PTGS2	1.78E-95	0.366833401	0.281	0.139	1.08E-90	2	PTGS2
GABARAP	4.32E-94	0.352514812	0.715	0.639	2.62E-89	2	GABARAP
RUNX2	1.87E-92	0.335605656	0.386	0.242	1.13E-87	2	RUNX2
LINC01615	5.12E-89	0.441668569	0.537	0.415	3.11E-84	2	LINC01615
PDE7B	5.93E-88	0.307123711	0.301	0.163	3.60E-83	2	PDE7B
GSTK1	2.32E-84	0.348961771	0.762	0.707	1.41E-79	2	GSTK1
ERRFI1	2.66E-83	0.365886734	0.878	0.848	1.61E-78	2	ERRFI1
DHRS3	3.90E-82	0.362448944	0.428	0.295	2.37E-77	2	DHRS3
TACSTD21	1.76E-81	0.4959586	0.898	0.861	1.07E-76	2	TACSTD2
NME3	2.27E-81	0.332948895	0.616	0.536	1.38E-76	2	NME3
CST3	5.78E-80	0.265054113	0.996	0.996	3.51E-75	2	CST3
EPHX1	2.58E-79	0.324765146	0.461	0.335	1.56E-74	2	EPHX1
SAA2	3.96E-79	0.520364511	0.391	0.252	2.41E-74	2	SAA2
ID3	8.47E-79	0.615266103	0.746	0.696	5.14E-74	2	ID3
PGLS	9.85E-79	0.28319423	0.848	0.819	5.98E-74	2	PGLS
RAMP1	3.26E-76	0.382981937	0.687	0.631	1.98E-71	2	RAMP1
NQO1	1.42E-75	0.336382379	0.939	0.927	8.61E-71	2	NQO1
CTSF	1.49E-75	0.274918814	0.328	0.198	9.05E-71	2	CTSF
CBLB	2.59E-73	0.310228262	0.372	0.246	1.57E-68	2	CBLB
FAM3C	3.07E-73	0.333873525	0.887	0.868	1.86E-68	2	FAM3C
HIGD2A	9.64E-69	0.252620449	0.958	0.954	5.85E-64	2	HIGD2A
SERPINB1	2.65E-68	0.31141994	0.711	0.657	1.61E-63	2	SERPINB1
CPD	2.32E-66	0.331058583	0.518	0.423	1.41E-61	2	CPD
THBS1	4.50E-66	0.346349952	0.866	0.835	2.73E-61	2	THBS1
AKR1C3	1.97E-65	0.473654169	0.886	0.882	1.20E-60	2	AKR1C3
CIRBP	1.89E-63	0.304711861	0.715	0.676	1.15E-58	2	CIRBP
ETFB	1.25E-62	0.298793263	0.579	0.5	7.59E-58	2	ETFB
PARD6B	4.87E-62	0.341200784	0.909	0.885	2.96E-57	2	PARD6B
SARAF	1.14E-60	0.286772304	0.698	0.653	6.90E-56	2	SARAF
BMP4	5.18E-60	0.301173021	0.77	0.72	3.15E-55	2	BMP4
TSC22D3	1.27E-59	0.267814323	0.366	0.253	7.72E-55	2	TSC22D3
LAMP2	1.40E-59	0.276093274	0.703	0.66	8.52E-55	2	LAMP2
CXCL3	2.36E-57	0.540590042	0.465	0.36	1.43E-52	2	CXCL3
TPGS1	3.89E-56	0.266435844	0.511	0.42	2.36E-51	2	TPGS1
EVI2B	6.12E-55	0.326275453	0.617	0.558	3.72E-50	2	EVI2B
SQSTM1	6.95E-55	0.264879268	0.878	0.864	4.22E-50	2	SQSTM1
SLC26A2	1.13E-54	0.29947916	0.448	0.355	6.84E-50	2	SLC26A2
ASAP1	3.75E-53	0.271029412	0.84	0.834	2.28E-48	2	ASAP1
TRIM16L	1.10E-52	0.296038119	0.539	0.46	6.70E-48	2	TRIM16L
ID2	1.17E-52	0.444602098	0.392	0.293	7.12E-48	2	ID2
DAAM1	7.76E-52	0.291681418	0.802	0.793	4.71E-47	2	DAAM1
ADIRF	2.49E-51	0.344226047	0.409	0.313	1.51E-46	2	ADIRF
ATRAID	5.78E-51	0.251601842	0.837	0.819	3.51E-46	2	ATRAID
PNRC1	4.44E-50	0.283410022	0.591	0.53	2.69E-45	2	PNRC1
AHI1	1.95E-49	0.305827868	0.757	0.743	1.18E-44	2	AHI1
LINC-PINT	3.49E-48	0.294441679	0.645	0.61	2.12E-43	2	LINC-PINT
EFNA5	1.90E-47	0.268962626	0.555	0.478	1.16E-42	2	EFNA5
JOSD2	6.79E-47	0.250656749	0.589	0.539	4.12E-42	2	JOSD2
CST7	4.33E-46	0.254465287	0.321	0.225	2.63E-41	2	CST7
CAT	5.36E-46	0.257889303	0.539	0.48	3.25E-41	2	CAT
TMEM205	9.93E-44	0.257335165	0.501	0.439	6.03E-39	2	TMEM205
ALKBH7	1.34E-43	0.251136951	0.553	0.501	8.11E-39	2	ALKBH7
ARHGAP18	4.17E-43	0.266082425	0.859	0.865	2.53E-38	2	ARHGAP18
MAGED2	1.26E-42	0.257449589	0.672	0.644	7.64E-38	2	MAGED2
YPEL5	4.59E-41	0.255218508	0.497	0.43	2.79E-36	2	YPEL5
IFITM2	7.29E-41	0.252908836	0.65	0.622	4.43E-36	2	IFITM2
TGIF1	8.95E-39	0.250887687	0.531	0.472	5.44E-34	2	TGIF1
SNHG25	1.56E-37	0.254831238	0.564	0.517	9.46E-33	2	SNHG25
RP11-301G19.1	3.20E-37	0.311109996	0.844	0.831	1.95E-32	2	RP11-301G19.1
EREG	6.32E-37	0.326759117	0.574	0.53	3.84E-32	2	EREG
ZFP36	1.02E-36	0.314964542	0.618	0.597	6.20E-32	2	ZFP36
IL6	3.79E-31	0.378056258	0.563	0.525	2.30E-26	2	IL6
S100A2	1.09E-27	0.301161712	0.749	0.733	6.60E-23	2	S100A2
CXCL1	1.59E-24	0.534550815	0.293	0.23	9.63E-20	2	CXCL1
CD74	2.14E-21	0.252985351	0.435	0.4	1.30E-16	2	CD74
CXCL8	8.54E-14	0.468230418	0.683	0.707	5.18E-09	2	CXCL8
AURKA	0	2.611267323	0.991	0.331	0	3	AURKA
UBE2C1	0	2.528031611	0.984	0.547	0	3	UBE2C
CKS21	0	2.250037312	0.997	0.799	0	3	CKS2
CENPF1	0	2.159363265	0.998	0.628	0	3	CENPF
CCNB1	0	2.119966948	0.978	0.36	0	3	CCNB1
TPX21	0	2.055616005	0.998	0.484	0	3	TPX2
TOP2A1	0	2.004616997	0.96	0.43	0	3	TOP2A
UBE2S1	0	1.977229848	0.999	0.775	0	3	UBE2S
ASPM1	0	1.881411419	0.972	0.303	0	3	ASPM
PTTG11	0	1.800074215	0.998	0.692	0	3	PTTG1
ARL6IP1	0	1.789988698	0.969	0.646	0	3	ARL6IP1
HMGB21	0	1.779465242	0.986	0.527	0	3	HMGB2
CDC20	0	1.773020307	0.953	0.307	0	3	CDC20
MKI671	0	1.765506587	0.987	0.417	0	3	MKI67
CDCA8	0	1.659217993	0.892	0.188	0	3	CDCA8
SGO2	0	1.654806999	0.907	0.222	0	3	SGO2
KIF20B1	0	1.603323331	0.972	0.444	0	3	KIF20B
KPNA21	0	1.575751207	0.93	0.582	0	3	KPNA2
CKAP2	0	1.563386274	0.937	0.337	0	3	CKAP2
DLGAP5	0	1.524053734	0.919	0.226	0	3	DLGAP5
CEP551	0	1.379222052	0.899	0.266	0	3	CEP55
DEPDC1	0	1.335711595	0.887	0.217	0	3	DEPDC1
CENPA	0	1.324877671	0.84	0.145	0	3	CENPA
KIF2C	0	1.31302836	0.871	0.2	0	3	KIF2C
BIRC51	0	1.30509088	0.961	0.41	0	3	BIRC5
CENPE	0	1.296926145	0.854	0.175	0	3	CENPE
CDKN3	0	1.279767457	0.946	0.436	0	3	CDKN3
PRR111	0	1.264076333	0.949	0.406	0	3	PRR11
GTSE11	0	1.240885741	0.895	0.288	0	3	GTSE1
SMC41	0	1.192869272	0.947	0.472	0	3	SMC4
NUF21	0	1.178058909	0.845	0.225	0	3	NUF2
CDCA3	0	1.141949266	0.814	0.194	0	3	CDCA3
PLK1	0	1.130783356	0.79	0.113	0	3	PLK1
NEK2	0	1.091680803	0.772	0.101	0	3	NEK2
DBF4	0	1.091091058	0.808	0.267	0	3	DBF4
KIF14	0	1.081387235	0.814	0.148	0	3	KIF14
PRC11	0	1.068766218	0.847	0.223	0	3	PRC1
ANLN1	0	1.030164851	0.895	0.348	0	3	ANLN
CCNB2	0	0.997572133	0.757	0.153	0	3	CCNB2
FAM83D	0	0.995143575	0.715	0.096	0	3	FAM83D
BUB1	0	0.963239121	0.798	0.205	0	3	BUB1
CKAP2L1	0	0.946023401	0.785	0.199	0	3	CKAP2L
KIF23	0	0.902002797	0.742	0.182	0	3	KIF23
KIF111	0	0.835172785	0.733	0.201	0	3	KIF11
CCNA2	0	0.817468944	0.692	0.123	0	3	CCNA2
KNL1	0	0.815918744	0.72	0.163	0	3	KNL1
GAS2L3	0	0.799025286	0.694	0.152	0	3	GAS2L3
NDC80	0	0.799007985	0.642	0.091	0	3	NDC80
KNSTRN	0	0.776773358	0.672	0.157	0	3	KNSTRN
CDCA2	0	0.762098589	0.595	0.08	0	3	CDCA2
SGO11	0	0.759945561	0.728	0.207	0	3	SGO1
PIMREG	0	0.758062141	0.637	0.093	0	3	PIMREG
ARHGAP11A	0	0.747315058	0.683	0.145	0	3	ARHGAP11A
TACC3	0	0.74469005	0.698	0.183	0	3	TACC3
KIF18A	0	0.692127142	0.684	0.171	0	3	KIF18A
BUB1B	0	0.650616083	0.587	0.097	0	3	BUB1B
KIFC1	0	0.645678642	0.582	0.088	0	3	KIFC1
PSRC1	0	0.557060817	0.497	0.063	0	3	PSRC1
HJURP	0	0.489761586	0.469	0.061	0	3	HJURP
KIF20A	0	0.42582823	0.428	0.052	0	3	KIF20A
SPAG5	8.45E-308	0.495594802	0.536	0.106	5.13E-303	3	SPAG5
HMMR	2.80E-307	0.378781257	0.376	0.048	1.70E-302	3	HMMR
CCNF	4.60E-307	0.334888249	0.328	0.035	2.79E-302	3	CCNF
RACGAP1	2.13E-302	0.616507002	0.615	0.149	1.29E-297	3	RACGAP1
SPDL11	2.93E-300	0.865751745	0.802	0.287	1.78E-295	3	SPDL1
KIF4A	5.25E-300	0.609099363	0.602	0.142	3.19E-295	3	KIF4A
CDK11	5.67E-294	1.268550912	0.817	0.328	3.44E-289	3	CDK1
TTK	7.80E-294	0.450749962	0.449	0.076	4.73E-289	3	TTK
G2E3	2.10E-293	0.628408812	0.587	0.139	1.28E-288	3	G2E3
PBK1	2.83E-288	0.763062345	0.772	0.254	1.72E-283	3	PBK
REEP4	1.26E-285	0.505132825	0.519	0.107	7.66E-281	3	REEP4
KIF18B	2.77E-284	0.388235784	0.413	0.065	1.68E-279	3	KIF18B
RAD211	3.97E-284	1.018050782	0.972	0.707	2.41E-279	3	RAD21
CKS1B1	2.83E-280	1.111684547	0.999	0.838	1.72E-275	3	CKS1B
AURKB1	1.19E-279	0.799470796	0.748	0.244	7.22E-275	3	AURKB
CKAP5	9.14E-276	0.920084298	0.891	0.443	5.55E-271	3	CKAP5
ECT21	1.73E-269	0.918240983	0.876	0.404	1.05E-264	3	ECT2
TUBB4B1	4.17E-269	1.084519423	0.988	0.844	2.53E-264	3	TUBB4B
DEPDC1B	4.77E-257	0.425915509	0.451	0.086	2.90E-252	3	DEPDC1B
CDC25B	2.95E-255	0.68862142	0.718	0.245	1.79E-250	3	CDC25B
HMGB3	5.28E-253	0.618780287	0.608	0.17	3.20E-248	3	HMGB3
INCENP	1.34E-251	0.37482228	0.386	0.064	8.12E-247	3	INCENP
NCAPG1	2.91E-248	0.638331827	0.652	0.194	1.77E-243	3	NCAPG
MIS18BP11	3.47E-241	0.890649582	0.885	0.45	2.11E-236	3	MIS18BP1
NUSAP11	6.12E-238	0.538367984	0.571	0.151	3.72E-233	3	NUSAP1
JPT1	8.30E-236	0.861303391	0.995	0.934	5.04E-231	3	JPT1
PHF191	6.90E-235	0.939325024	0.927	0.528	4.19E-230	3	PHF19
KIF5B	1.31E-215	0.839147605	0.985	0.852	7.97E-211	3	KIF5B
MAD2L11	2.91E-211	0.756233902	0.778	0.327	1.77E-206	3	MAD2L1
DIAPH31	1.65E-209	0.820158315	0.926	0.486	1.00E-204	3	DIAPH3
CIP2A1	2.36E-207	0.599160093	0.694	0.252	1.43E-202	3	CIP2A
KIF15	1.81E-200	0.425245906	0.479	0.12	1.10E-195	3	KIF15
NUCKS11	1.25E-194	0.717908618	0.999	0.99	7.59E-190	3	NUCKS1
ANP32E1	9.67E-194	0.847610471	0.945	0.637	5.87E-189	3	ANP32E
UBALD2	6.43E-193	0.551516336	0.62	0.213	3.90E-188	3	UBALD2
CALM2	7.46E-191	0.657215375	1	0.999	4.53E-186	3	CALM2
SPC251	2.44E-189	0.503890249	0.582	0.181	1.48E-184	3	SPC25
MZT1	2.51E-189	0.795706661	0.901	0.561	1.52E-184	3	MZT1
CIT	5.82E-188	0.425147457	0.495	0.136	3.54E-183	3	CIT
NAV2	2.92E-177	0.586803548	0.637	0.237	1.77E-172	3	NAV2
NCAPH	1.63E-173	0.398057461	0.499	0.145	9.92E-169	3	NCAPH
CENPW1	2.37E-173	0.691105535	0.897	0.508	1.44E-168	3	CENPW
TUBA1C	2.84E-169	0.716184375	0.819	0.445	1.72E-164	3	TUBA1C
TROAP	1.38E-163	0.433735065	0.521	0.166	8.40E-159	3	TROAP
SHCBP11	1.72E-162	0.402627743	0.523	0.164	1.04E-157	3	SHCBP1
STMN11	1.18E-158	0.701334922	0.996	0.868	7.16E-154	3	STMN1
HMGB11	2.04E-158	0.684618954	0.996	0.936	1.24E-153	3	HMGB1
KMT5A1	9.33E-157	0.559409593	0.724	0.32	5.66E-152	3	KMT5A
LMO7	1.47E-156	0.628449616	0.718	0.339	8.92E-152	3	LMO7
TMPO1	1.93E-155	0.701050458	0.861	0.493	1.17E-150	3	TMPO
TRIM59	8.97E-155	0.411747675	0.411	0.111	5.44E-150	3	TRIM59
IQGAP3	6.96E-152	0.385950244	0.437	0.123	4.23E-147	3	IQGAP3
PARPBP	7.91E-152	0.407464495	0.506	0.164	4.80E-147	3	PARPBP
SCLT1	1.91E-151	0.380697435	0.485	0.151	1.16E-146	3	SCLT1
SFPQ	1.28E-148	0.627998883	0.991	0.918	7.75E-144	3	SFPQ
BUB31	7.34E-144	0.710815335	0.957	0.8	4.46E-139	3	BUB3
UBE2T1	1.14E-143	0.613321874	0.797	0.414	6.93E-139	3	UBE2T
LSM51	1.01E-142	0.639801704	0.939	0.733	6.12E-138	3	LSM5
H2AX1	4.52E-142	0.57877262	0.761	0.375	2.75E-137	3	H2AX
ADGRE5	5.86E-141	0.569218776	0.763	0.395	3.56E-136	3	ADGRE5
CCDC88A1	7.42E-138	0.619920142	0.894	0.612	4.50E-133	3	CCDC88A
SMS1	3.24E-137	0.638141462	0.995	0.945	1.97E-132	3	SMS
CNTRL	1.10E-136	0.379166852	0.459	0.148	6.70E-132	3	CNTRL
STIL	9.65E-136	0.339440622	0.379	0.104	5.86E-131	3	STIL
KIAA0586	2.21E-131	0.514415354	0.711	0.35	1.34E-126	3	KIAA0586
H3-3B1	9.88E-129	0.461280273	1	0.996	6.00E-124	3	H3-3B
SPTBN11	7.02E-127	0.606818966	0.98	0.87	4.26E-122	3	SPTBN1
GLS1	1.44E-126	0.713495259	0.952	0.773	8.75E-122	3	GLS
RHEB1	5.57E-126	0.544983281	0.991	0.939	3.38E-121	3	RHEB
CDKN2D	1.79E-122	0.514592339	0.709	0.354	1.09E-117	3	CDKN2D
EZH21	3.47E-120	0.431325266	0.541	0.21	2.11E-115	3	EZH2
LBR1	4.55E-120	0.580458803	0.861	0.549	2.76E-115	3	LBR
LMNB1	3.39E-118	0.26471363	0.336	0.091	2.06E-113	3	LMNB1
PTMS	5.07E-118	0.582199515	0.972	0.848	3.08E-113	3	PTMS
H2AZ11	2.22E-117	0.5444764	0.997	0.948	1.35E-112	3	H2AZ1
HYLS1	1.47E-116	0.306819876	0.404	0.128	8.90E-112	3	HYLS1
KIF22	2.48E-113	0.297884946	0.417	0.137	1.50E-108	3	KIF22
SOGA1	9.95E-111	0.282329059	0.392	0.125	6.04E-106	3	SOGA1
LGALS11	2.83E-110	0.386386438	1	1	1.72E-105	3	LGALS1
MARCKS	1.12E-108	0.54003511	0.99	0.916	6.82E-104	3	MARCKS
ACTG1	4.01E-107	0.413125584	1	1	2.43E-102	3	ACTG1
ZMYM1	1.12E-106	0.362497286	0.445	0.165	6.80E-102	3	ZMYM1
EMC9	1.50E-106	0.379401374	0.549	0.234	9.11E-102	3	EMC9
MELK1	5.20E-105	0.365912782	0.555	0.233	3.16E-100	3	MELK
HMGN21	2.42E-101	0.537396298	0.933	0.686	1.47E-96	3	HMGN2
NCAPD2	3.14E-101	0.260791904	0.385	0.127	1.91E-96	3	NCAPD2
SAP301	3.18E-101	0.410186462	0.633	0.308	1.93E-96	3	SAP30
KCTD9	1.32E-100	0.386999059	0.594	0.27	8.02E-96	3	KCTD9
SCML1	7.53E-97	0.541822695	0.888	0.679	4.57E-92	3	SCML1
H2AZ21	4.37E-95	0.482343159	0.97	0.86	2.65E-90	3	H2AZ2
TNPO2	5.28E-92	0.474946588	0.711	0.4	3.21E-87	3	TNPO2
TMEM138	2.58E-91	0.318323466	0.484	0.204	1.56E-86	3	TMEM138
HP1BP3	1.32E-90	0.478072837	0.986	0.903	8.01E-86	3	HP1BP3
TOP1	2.47E-90	0.456386216	0.973	0.869	1.50E-85	3	TOP1
NMU	1.58E-88	0.293061009	0.376	0.133	9.57E-84	3	NMU
CDCA51	5.89E-88	0.29581824	0.44	0.171	3.58E-83	3	CDCA5
TIMM10	7.32E-88	0.489222483	0.821	0.587	4.44E-83	3	TIMM10
RANGAP1	9.18E-88	0.330658329	0.543	0.249	5.57E-83	3	RANGAP1
VIM	1.43E-87	0.438245099	1	0.996	8.66E-83	3	VIM
SKA21	2.54E-87	0.484338737	0.975	0.849	1.54E-82	3	SKA2
SPC241	1.50E-86	0.322785636	0.465	0.19	9.10E-82	3	SPC24
C4orf46	2.87E-86	0.294310301	0.425	0.167	1.74E-81	3	C4orf46
IKBIP1	8.01E-86	0.468133394	0.928	0.772	4.86E-81	3	IKBIP
FOSL11	1.89E-85	0.500755743	0.936	0.763	1.15E-80	3	FOSL1
ZWINT1	2.47E-85	0.374557363	0.745	0.404	1.50E-80	3	ZWINT
CNIH4	2.17E-84	0.46469873	0.924	0.778	1.32E-79	3	CNIH4
HSPH11	3.09E-84	0.557154213	0.933	0.765	1.87E-79	3	HSPH1
BCL2L12	5.74E-84	0.446148946	0.78	0.496	3.48E-79	3	BCL2L12
DDX39A	8.65E-83	0.484306138	0.913	0.749	5.25E-78	3	DDX39A
DNAJB1	4.77E-82	0.5135665	0.795	0.531	2.90E-77	3	DNAJB1
CAVIN3	2.42E-81	0.508703271	0.904	0.738	1.47E-76	3	CAVIN3
PNRC2	9.10E-81	0.407962245	0.731	0.438	5.52E-76	3	PNRC2
SRGAP2B	2.22E-80	0.260266342	0.413	0.163	1.35E-75	3	SRGAP2B
NSD21	4.44E-80	0.381372816	0.701	0.393	2.70E-75	3	NSD2
ACTB1	2.07E-79	0.312810985	1	1	1.26E-74	3	ACTB
PAK4	5.70E-79	0.31508594	0.476	0.213	3.46E-74	3	PAK4
SRGAP2C	1.01E-78	0.268060262	0.412	0.165	6.14E-74	3	SRGAP2C
C12orf751	4.09E-78	0.477803419	0.985	0.884	2.48E-73	3	C12orf75
C2orf69	3.29E-77	0.271906869	0.432	0.178	2.00E-72	3	C2orf69
CCDC18	9.31E-77	0.265191656	0.399	0.158	5.65E-72	3	CCDC18
ILF2	3.08E-76	0.457357713	0.92	0.781	1.87E-71	3	ILF2
VANGL1	4.31E-76	0.263549187	0.445	0.189	2.62E-71	3	VANGL1
HNRNPA2B11	5.32E-74	0.408042561	0.987	0.947	3.23E-69	3	HNRNPA2B1
LRRFIP2	2.18E-73	0.412043781	0.725	0.451	1.32E-68	3	LRRFIP2
CBX11	2.40E-73	0.494820082	0.889	0.713	1.46E-68	3	CBX1
MRPL51	2.65E-73	0.380693225	0.986	0.944	1.61E-68	3	MRPL51
TMEM19	1.42E-72	0.274181438	0.442	0.193	8.60E-68	3	TMEM19
CALM3	1.55E-72	0.441208583	0.939	0.828	9.38E-68	3	CALM3
RAN	1.81E-72	0.350366599	0.998	0.99	1.10E-67	3	RAN
DTYMK1	5.04E-72	0.412885313	0.862	0.627	3.06E-67	3	DTYMK
PPP2R5C	7.82E-72	0.409146589	0.761	0.491	4.75E-67	3	PPP2R5C
HDGF	2.24E-71	0.403798999	0.91	0.746	1.36E-66	3	HDGF
NCEH11	1.14E-70	0.401862764	0.741	0.475	6.93E-66	3	NCEH1
COX8A1	2.74E-70	0.300050174	0.999	0.997	1.66E-65	3	COX8A
CDC27	1.02E-69	0.441632718	0.84	0.623	6.18E-65	3	CDC27
SMC21	1.65E-67	0.39627782	0.814	0.543	1.00E-62	3	SMC2
FXR1	2.43E-66	0.425432862	0.874	0.69	1.47E-61	3	FXR1
H4C31	2.50E-66	0.339721851	0.979	0.926	1.52E-61	3	H4C3
HSP90AA11	1.95E-65	0.347569364	1	0.999	1.19E-60	3	HSP90AA1
CENPK1	2.22E-65	0.318586209	0.635	0.346	1.35E-60	3	CENPK
CFL1	3.35E-65	0.28867253	1	0.998	2.04E-60	3	CFL1
RBMX	1.43E-64	0.378422967	0.782	0.544	8.68E-60	3	RBMX
MYBL1	3.66E-64	0.282558619	0.506	0.249	2.22E-59	3	MYBL1
TPM41	8.96E-64	0.356140984	0.997	0.975	5.44E-59	3	TPM4
HNRNPH11	3.06E-63	0.573395386	0.991	0.923	1.86E-58	3	HNRNPH1
CENPN1	4.23E-63	0.282798611	0.561	0.294	2.57E-58	3	CENPN
STIP1	1.14E-62	0.401508145	0.912	0.747	6.89E-58	3	STIP1
LCORL	6.32E-62	0.273596234	0.429	0.199	3.83E-57	3	LCORL
SS18	7.75E-62	0.293094169	0.53	0.277	4.70E-57	3	SS18
MUS81	7.91E-62	0.273670153	0.47	0.232	4.80E-57	3	MUS81
RCOR1	1.17E-61	0.281385048	0.482	0.239	7.07E-57	3	RCOR1
SEPTIN7	1.85E-61	0.373825362	0.982	0.925	1.12E-56	3	SEPTIN7
RSBN1	2.11E-61	0.292680146	0.509	0.26	1.28E-56	3	RSBN1
RPL39L1	8.16E-61	0.369699398	0.781	0.521	4.96E-56	3	RPL39L
NUP501	2.19E-60	0.338108434	0.62	0.356	1.33E-55	3	NUP50
BRD8	2.44E-60	0.349229313	0.638	0.379	1.48E-55	3	BRD8
AKIRIN2	3.70E-60	0.30385434	0.527	0.278	2.24E-55	3	AKIRIN2
CENPC	1.70E-59	0.281608802	0.504	0.259	1.03E-54	3	CENPC
KHDRBS11	5.50E-59	0.348413268	0.963	0.856	3.34E-54	3	KHDRBS1
GSPT11	8.07E-59	0.386600321	0.938	0.837	4.90E-54	3	GSPT1
DCAF7	1.48E-58	0.358099367	0.743	0.496	8.97E-54	3	DCAF7
SASS6	2.21E-58	0.251559468	0.447	0.216	1.34E-53	3	SASS6
TUBB1	4.91E-58	0.307293314	0.998	0.986	2.98E-53	3	TUBB
SPA17	5.88E-57	0.281194237	0.493	0.254	3.57E-52	3	SPA17
ASXL1	1.36E-56	0.391725451	0.853	0.666	8.28E-52	3	ASXL1
CSE1L1	7.12E-56	0.358779905	0.842	0.619	4.33E-51	3	CSE1L
XPO11	2.27E-55	0.328020025	0.787	0.54	1.38E-50	3	XPO1
NECTIN2	1.34E-54	0.311414108	0.627	0.375	8.15E-50	3	NECTIN2
BNIP3	1.89E-54	0.344637188	0.997	0.989	1.14E-49	3	BNIP3
CLIC1	6.15E-54	0.299769396	1	0.991	3.73E-49	3	CLIC1
DRAP1	6.37E-54	0.339332714	0.985	0.941	3.87E-49	3	DRAP1
FAM107B	4.12E-53	0.356199787	0.856	0.66	2.50E-48	3	FAM107B
USP11	7.10E-53	0.295477866	0.862	0.606	4.31E-48	3	USP1
NUP37	7.49E-52	0.25996887	0.458	0.237	4.55E-47	3	NUP37
LYAR1	3.02E-51	0.38177048	0.855	0.676	1.83E-46	3	LYAR
QSER1	3.92E-51	0.272717464	0.581	0.332	2.38E-46	3	QSER1
DEK1	5.90E-51	0.282224579	0.998	0.966	3.58E-46	3	DEK
EEF1AKMT2	3.98E-50	0.257379336	0.491	0.264	2.41E-45	3	EEF1AKMT2
CCN11	2.13E-49	0.372554385	0.997	0.971	1.29E-44	3	CCN1
WAPL	7.98E-49	0.307871828	0.735	0.492	4.85E-44	3	WAPL
GEM	1.15E-48	0.297191298	0.666	0.417	6.99E-44	3	GEM
ARL4A	9.16E-48	0.344318668	0.867	0.708	5.56E-43	3	ARL4A
RUVBL2	9.49E-48	0.329431231	0.738	0.531	5.76E-43	3	RUVBL2
EIF4G21	1.34E-47	0.31524446	0.983	0.942	8.16E-43	3	EIF4G2
NUCB2	2.17E-47	0.385655169	0.931	0.808	1.32E-42	3	NUCB2
LMO4	8.21E-47	0.253433867	0.527	0.298	4.98E-42	3	LMO4
SPAG1	1.13E-46	0.250113851	0.581	0.342	6.88E-42	3	SPAG1
DDX10	7.51E-46	0.306431993	0.662	0.426	4.56E-41	3	DDX10
LMNB21	1.29E-45	0.26246516	0.621	0.378	7.81E-41	3	LMNB2
NBPF14	2.43E-45	0.283557643	0.609	0.373	1.48E-40	3	NBPF14
COX17	3.86E-45	0.328409775	0.92	0.846	2.34E-40	3	COX17
MACF11	4.05E-44	0.325079566	0.944	0.825	2.46E-39	3	MACF1
DCTN3	4.21E-44	0.338811955	0.856	0.697	2.56E-39	3	DCTN3
NUDCD2	5.21E-44	0.339749751	0.904	0.789	3.17E-39	3	NUDCD2
HSPA8	5.24E-44	0.275969969	0.995	0.986	3.18E-39	3	HSPA8
CSTF1	7.39E-44	0.273615377	0.471	0.264	4.49E-39	3	CSTF1
RBM8A	1.21E-43	0.33090363	0.951	0.871	7.34E-39	3	RBM8A
ENC1	1.23E-43	0.311586669	0.814	0.632	7.46E-39	3	ENC1
CCDC167	3.36E-43	0.291044631	0.82	0.625	2.04E-38	3	CCDC167
CD82	6.75E-43	0.291698047	0.616	0.383	4.10E-38	3	CD82
YWHAZ	4.13E-42	0.278458836	0.991	0.977	2.51E-37	3	YWHAZ
GOT1	6.13E-42	0.269681633	0.576	0.36	3.72E-37	3	GOT1
SRSF7	9.46E-42	0.305369562	0.956	0.869	5.74E-37	3	SRSF7
MLF2	1.16E-41	0.282483026	0.756	0.536	7.07E-37	3	MLF2
DST1	1.40E-41	0.325334294	0.985	0.937	8.53E-37	3	DST
MED30	6.14E-41	0.274381961	0.679	0.447	3.73E-36	3	MED30
PRRC2A	6.20E-41	0.267790673	0.637	0.421	3.77E-36	3	PRRC2A
AAK1	1.07E-40	0.299614514	0.675	0.456	6.47E-36	3	AAK1
DR1	1.13E-40	0.287736587	0.728	0.525	6.83E-36	3	DR1
HNRNPR	3.38E-40	0.272031914	0.982	0.915	2.05E-35	3	HNRNPR
KDM5B	6.14E-40	0.3025796	0.749	0.537	3.73E-35	3	KDM5B
ISCA2	1.06E-39	0.319600688	0.767	0.602	6.44E-35	3	ISCA2
EPHA21	1.36E-39	0.305604877	0.857	0.679	8.25E-35	3	EPHA2
TEAD11	2.05E-39	0.299197385	0.902	0.767	1.24E-34	3	TEAD1
LMNA	9.12E-39	0.262099378	0.989	0.969	5.53E-34	3	LMNA
SETD2	9.75E-39	0.254609097	0.698	0.481	5.92E-34	3	SETD2
ACTN41	9.76E-39	0.276506025	0.946	0.859	5.93E-34	3	ACTN4
CEP350	1.97E-38	0.302648321	0.738	0.532	1.19E-33	3	CEP350
TUBB61	2.41E-38	0.29441569	0.833	0.661	1.47E-33	3	TUBB6
RP11-301G19.11	3.24E-38	0.431788698	0.921	0.827	1.97E-33	3	RP11-301G19.1
PPP2R5E	5.24E-38	0.293160742	0.717	0.515	3.18E-33	3	PPP2R5E
ARHGAP291	6.33E-38	0.301429626	0.972	0.91	3.85E-33	3	ARHGAP29
KPNB11	7.24E-38	0.30361813	0.912	0.775	4.40E-33	3	KPNB1
CAVIN11	1.12E-37	0.268011693	0.986	0.93	6.78E-33	3	CAVIN1
EIF3A1	5.68E-37	0.268979161	0.996	0.975	3.45E-32	3	EIF3A
EZR1	8.20E-37	0.310710185	0.905	0.794	4.98E-32	3	EZR
SON	1.51E-36	0.262194779	0.95	0.88	9.19E-32	3	SON
TPR1	1.70E-36	0.268697967	0.967	0.915	1.03E-31	3	TPR
STK17B	2.83E-36	0.321253906	0.762	0.578	1.72E-31	3	STK17B
PCM1	2.90E-36	0.293652256	0.852	0.675	1.76E-31	3	PCM1
RBBP6	3.51E-36	0.260483123	0.749	0.541	2.13E-31	3	RBBP6
YWHAH1	1.04E-35	0.27442219	0.867	0.724	6.34E-31	3	YWHAH
TPRKB	1.67E-35	0.252855421	0.761	0.566	1.01E-30	3	TPRKB
PHACTR4	4.69E-35	0.250942801	0.624	0.42	2.85E-30	3	PHACTR4
PPP1CC	6.12E-35	0.273997419	0.937	0.867	3.72E-30	3	PPP1CC
SNRPD11	6.24E-35	0.256376093	0.978	0.935	3.79E-30	3	SNRPD1
CHORDC1	6.83E-35	0.308897757	0.835	0.677	4.14E-30	3	CHORDC1
ARPC5L	1.03E-34	0.276219196	0.839	0.672	6.23E-30	3	ARPC5L
GTF2A2	1.45E-34	0.261314067	0.93	0.844	8.78E-30	3	GTF2A2
NRP2	2.93E-34	0.341980551	0.887	0.74	1.78E-29	3	NRP2
FNIP1	1.23E-33	0.288344896	0.914	0.787	7.45E-29	3	FNIP1
DNMT11	4.66E-33	0.26338542	0.912	0.784	2.83E-28	3	DNMT1
RSRC1	8.46E-33	0.259621475	0.777	0.59	5.13E-28	3	RSRC1
RALBP11	9.91E-33	0.299141317	0.854	0.732	6.02E-28	3	RALBP1
NIPBL	1.35E-32	0.252808378	0.729	0.53	8.22E-28	3	NIPBL
CHKA	1.59E-32	0.282458879	0.792	0.621	9.62E-28	3	CHKA
TM4SF1	2.37E-32	0.294242393	0.891	0.778	1.44E-27	3	TM4SF1
SOX9	3.09E-32	0.274613571	0.778	0.595	1.87E-27	3	SOX9
SNAPC1	3.24E-32	0.26643515	0.956	0.869	1.97E-27	3	SNAPC1
ARF61	3.93E-32	0.26352486	0.943	0.829	2.38E-27	3	ARF6
ANKRD111	4.21E-32	0.282812917	0.96	0.897	2.56E-27	3	ANKRD11
SLC2A1	1.01E-31	0.251176696	0.92	0.807	6.15E-27	3	SLC2A1
DESI2	1.28E-31	0.254029156	0.739	0.547	7.76E-27	3	DESI2
AK6	2.08E-31	0.293536865	0.867	0.76	1.26E-26	3	AK6
CCDC82	2.74E-31	0.268839542	0.769	0.58	1.66E-26	3	CCDC82
DNAJA1	1.10E-30	0.260539667	0.974	0.942	6.67E-26	3	DNAJA1
TUBA1A	1.16E-30	0.28108249	0.771	0.611	7.07E-26	3	TUBA1A
EIF5	2.45E-30	0.280494878	0.924	0.835	1.48E-25	3	EIF5
MYADM	2.92E-30	0.280252274	0.905	0.757	1.78E-25	3	MYADM
CGGBP1	3.55E-30	0.265095199	0.801	0.631	2.15E-25	3	CGGBP1
WASF21	4.06E-29	0.263793259	0.885	0.743	2.46E-24	3	WASF2
SBNO1	4.30E-29	0.274467891	0.826	0.689	2.61E-24	3	SBNO1
NEDD4L	6.13E-28	0.258814127	0.928	0.836	3.72E-23	3	NEDD4L
HNRNPDL	9.61E-28	0.251159172	0.926	0.859	5.84E-23	3	HNRNPDL
PPP1R10	1.02E-27	0.260665664	0.744	0.575	6.17E-23	3	PPP1R10
AXL1	2.01E-25	0.263184919	0.982	0.928	1.22E-20	3	AXL
SET1	1.68E-24	0.267876424	1	0.986	1.02E-19	3	SET
IL111	1.94E-18	0.262636562	0.4	0.267	1.18E-13	3	IL11
EDN11	2.45E-17	0.250844712	0.774	0.641	1.49E-12	3	EDN1
OASL	0	1.990775479	0.678	0.028	0	4	OASL
ISG20	0	1.341340052	0.713	0.117	0	4	ISG20
IFI44	0	1.316064303	0.72	0.079	0	4	IFI44
GBP4	5.43E-303	0.725710936	0.5	0.053	3.30E-298	4	GBP4
IFIT3	1.44E-298	2.941665916	0.806	0.189	8.77E-294	4	IFIT3
IFIT1	1.30E-274	3.038743358	0.831	0.23	7.89E-270	4	IFIT1
IFIH1	1.29E-267	1.139564787	0.551	0.077	7.82E-263	4	IFIH1
ISG15	1.16E-230	4.006429829	0.986	0.88	7.07E-226	4	ISG15
IFIT2	9.70E-217	2.662522792	0.708	0.18	5.89E-212	4	IFIT2
HERC5	1.58E-205	1.690131764	0.704	0.187	9.59E-201	4	HERC5
MX1	8.63E-157	0.522769448	0.435	0.075	5.24E-152	4	MX1
CCL26	5.81E-156	0.998845264	0.569	0.137	3.53E-151	4	CCL26
ZC3HAV1	1.18E-155	1.169957817	0.713	0.233	7.18E-151	4	ZC3HAV1
PLAAT41	9.54E-149	1.841451005	0.88	0.451	5.79E-144	4	PLAAT4
DDX60	1.91E-135	0.398021574	0.338	0.051	1.16E-130	4	DDX60
PMAIP1	2.22E-133	1.274533741	0.995	0.945	1.35E-128	4	PMAIP1
B2M1	4.10E-132	0.944492138	1	1	2.49E-127	4	B2M
HIP1R	4.41E-125	0.887199945	0.472	0.113	2.67E-120	4	HIP1R
B4GALT5	1.20E-103	0.769104979	0.699	0.289	7.26E-99	4	B4GALT5
SAR1A	2.33E-101	1.219046262	0.975	0.883	1.42E-96	4	SAR1A
APOL2	9.12E-101	0.711863419	0.516	0.153	5.54E-96	4	APOL2
DDX58	6.90E-91	0.369129865	0.329	0.069	4.19E-86	4	DDX58
IGFBP6	2.80E-81	1.411669785	0.97	0.839	1.70E-76	4	IGFBP6
SOD2	8.79E-81	1.793386753	0.903	0.696	5.34E-76	4	SOD2
CCN3	2.34E-72	0.729144611	0.512	0.19	1.42E-67	4	CCN3
ITGA2	8.89E-71	0.854662992	0.887	0.591	5.40E-66	4	ITGA2
MAL2	4.68E-69	0.369549673	0.301	0.073	2.84E-64	4	MAL2
ANGPTL2	1.91E-65	0.289210224	0.303	0.075	1.16E-60	4	ANGPTL2
APOL1	1.93E-65	0.298094533	0.273	0.063	1.17E-60	4	APOL1
PARP14	1.51E-61	0.732466875	0.66	0.353	9.15E-57	4	PARP14
APOL6	9.86E-60	0.379485201	0.359	0.109	5.99E-55	4	APOL6
IL61	1.73E-57	0.85661623	0.815	0.524	1.05E-52	4	IL6
ZNFX1	7.94E-57	0.55319898	0.593	0.286	4.82E-52	4	ZNFX1
TNFSF101	1.62E-56	1.312309854	0.743	0.451	9.86E-52	4	TNFSF10
SAMD9	1.60E-54	0.496458468	0.493	0.204	9.72E-50	4	SAMD9
SDC4	1.06E-52	0.952393545	0.961	0.834	6.45E-48	4	SDC4
WFDC21P	9.21E-52	0.568624082	0.461	0.189	5.59E-47	4	WFDC21P
SAMD9L	1.99E-51	0.306470846	0.312	0.093	1.21E-46	4	SAMD9L
JUNB1	1.12E-47	0.808663748	0.926	0.797	6.81E-43	4	JUNB
KLF4	8.06E-47	0.617440565	0.595	0.324	4.90E-42	4	KLF4
PRSS23	1.28E-46	0.52922363	0.986	0.936	7.80E-42	4	PRSS23
CDA1	4.11E-45	0.675991288	0.972	0.893	2.50E-40	4	CDA
SH3KBP1	3.41E-44	0.828932044	0.873	0.702	2.07E-39	4	SH3KBP1
ZFP36L2	4.62E-44	0.998642476	0.641	0.383	2.80E-39	4	ZFP36L2
RNF149	5.76E-41	0.509774415	0.738	0.503	3.50E-36	4	RNF149
GRB10	1.45E-40	0.350181685	0.354	0.137	8.82E-36	4	GRB10
XKR8	5.98E-40	0.299593306	0.329	0.119	3.63E-35	4	XKR8
LY6E1	8.42E-40	0.670513201	0.91	0.78	5.11E-35	4	LY6E
VEGFC	1.14E-39	0.460173007	0.752	0.478	6.92E-35	4	VEGFC
AQP3	2.52E-39	0.321020079	0.315	0.113	1.53E-34	4	AQP3
TENT5A	3.17E-39	0.554574343	0.451	0.207	1.92E-34	4	TENT5A
HSCB	4.04E-39	0.312181328	0.373	0.15	2.45E-34	4	HSCB
STING1	5.87E-38	0.337211172	0.477	0.225	3.56E-33	4	STING1
BIRC3	7.80E-38	0.727228084	0.528	0.275	4.73E-33	4	BIRC3
SERPINE1	1.68E-37	0.650970396	0.972	0.934	1.02E-32	4	SERPINE1
SPAG9	1.80E-36	0.608934342	0.887	0.748	1.09E-31	4	SPAG9
PXK	1.12E-35	0.454817243	0.569	0.314	6.82E-31	4	PXK
NR3C1	1.90E-35	0.564881761	0.861	0.73	1.15E-30	4	NR3C1
SAT1	6.67E-35	0.64712583	0.944	0.812	4.05E-30	4	SAT1
MAP4K4	1.33E-34	0.513148872	0.764	0.538	8.06E-30	4	MAP4K4
PRRG4	2.09E-34	0.266827071	0.266	0.094	1.27E-29	4	PRRG4
TINAGL1	4.92E-34	0.511476489	0.808	0.618	2.99E-29	4	TINAGL1
TMSB10	9.30E-33	0.322067393	1	1	5.65E-28	4	TMSB10
SPATA5	5.19E-32	0.268898043	0.301	0.117	3.15E-27	4	SPATA5
AKR1B11	4.05E-31	0.635641483	0.998	1	2.46E-26	4	AKR1B1
PLAUR	5.87E-31	0.565144554	0.697	0.493	3.56E-26	4	PLAUR
NFKBIA1	8.69E-31	0.655525616	0.958	0.901	5.27E-26	4	NFKBIA
KDM6A	2.93E-30	0.292245071	0.512	0.267	1.78E-25	4	KDM6A
FNDC3A	6.10E-30	0.574190724	0.641	0.437	3.70E-25	4	FNDC3A
OTUD1	7.53E-30	0.453613624	0.625	0.4	4.57E-25	4	OTUD1
HLA-B1	2.55E-29	0.552519984	0.965	0.926	1.55E-24	4	HLA-B
CCDC68	1.05E-28	0.490700689	0.655	0.426	6.40E-24	4	CCDC68
CLDN4	5.10E-28	0.370183243	0.618	0.39	3.09E-23	4	CLDN4
DUSP10	1.04E-27	0.434717452	0.9	0.787	6.32E-23	4	DUSP10
PSMB9	1.27E-27	0.395147539	0.525	0.307	7.68E-23	4	PSMB9
S100A11	2.30E-27	0.385365036	1	1	1.39E-22	4	S100A11
CLEC2B	2.60E-27	0.386282886	0.646	0.41	1.58E-22	4	CLEC2B
PDLIM7	4.43E-27	0.464909006	0.706	0.508	2.69E-22	4	PDLIM7
IFITM31	6.11E-27	0.529888446	0.988	0.974	3.71E-22	4	IFITM3
C11orf86	6.26E-27	0.256621065	0.285	0.115	3.80E-22	4	C11orf86
IFI6	2.23E-26	0.318076972	0.556	0.331	1.35E-21	4	IFI6
PSME2	4.31E-26	0.424119605	0.81	0.677	2.61E-21	4	PSME2
RFK	4.73E-26	0.554228309	0.731	0.596	2.87E-21	4	RFK
TIMP3	6.19E-26	0.445986522	0.947	0.819	3.76E-21	4	TIMP3
PODXL	2.10E-25	0.368345204	0.711	0.491	1.28E-20	4	PODXL
GBP3	2.42E-25	0.335896789	0.5	0.285	1.47E-20	4	GBP3
CREBRF	5.32E-25	0.380614652	0.685	0.467	3.23E-20	4	CREBRF
RP1-127C7.81	7.87E-25	0.828535545	0.738	0.523	4.78E-20	4	RP1-127C7.8
CST1	2.79E-24	1.561982148	0.771	0.583	1.70E-19	4	CST1
TIMP11	3.55E-24	0.814943735	0.998	0.997	2.15E-19	4	TIMP1
HLA-C1	1.41E-23	0.463815566	0.94	0.857	8.54E-19	4	HLA-C
AKR1C1	1.65E-23	0.623430987	0.347	0.177	9.99E-19	4	AKR1C1
PNRC11	4.90E-23	0.382951875	0.718	0.539	2.98E-18	4	PNRC1
IRF1	1.60E-22	0.414711881	0.516	0.318	9.72E-18	4	IRF1
TNIP1	1.77E-22	0.370584857	0.637	0.43	1.07E-17	4	TNIP1
DDIT3	4.39E-22	0.347550343	0.648	0.428	2.66E-17	4	DDIT3
GBP1	6.70E-22	0.30099582	0.477	0.281	4.07E-17	4	GBP1
NFE2L3	1.04E-21	0.371034063	0.711	0.538	6.30E-17	4	NFE2L3
CCND3	9.22E-21	0.345794776	0.667	0.479	5.60E-16	4	CCND3
AVPI1	1.82E-20	0.41483936	0.676	0.508	1.10E-15	4	AVPI1
LINC-PINT1	2.19E-20	0.396374294	0.801	0.612	1.33E-15	4	LINC-PINT
C15orf48	4.57E-20	0.678884586	0.674	0.504	2.77E-15	4	C15orf48
CD55	7.40E-20	0.416268939	0.856	0.745	4.49E-15	4	CD55
CYTOR	9.23E-20	0.3337412	0.988	0.976	5.60E-15	4	CYTOR
IFI16	1.18E-19	0.36155203	0.856	0.745	7.19E-15	4	IFI16
TOB11	2.10E-19	0.489252635	0.954	0.888	1.27E-14	4	TOB1
TSC22D1	8.39E-19	0.431204595	0.9	0.826	5.09E-14	4	TSC22D1
CST4	8.63E-19	0.478512946	0.403	0.234	5.24E-14	4	CST4
XBP1	1.22E-18	0.471662665	0.657	0.503	7.41E-14	4	XBP1
PLAC81	1.34E-18	0.423794855	0.986	0.984	8.15E-14	4	PLAC8
ARID4B	2.01E-18	0.305944299	0.852	0.72	1.22E-13	4	ARID4B
OPTN	6.96E-18	0.324204692	0.947	0.876	4.23E-13	4	OPTN
ZFAS11	7.81E-18	0.298101456	0.995	0.99	4.74E-13	4	ZFAS1
FBXO2	1.04E-17	0.418561006	0.583	0.422	6.33E-13	4	FBXO2
SLC38A2	1.08E-17	0.295750136	0.949	0.893	6.55E-13	4	SLC38A2
CLIC31	4.67E-17	0.476096587	0.882	0.815	2.84E-12	4	CLIC3
CIR1	4.87E-17	0.262392952	0.572	0.394	2.96E-12	4	CIR1
KLF3	6.34E-17	0.313789773	0.549	0.371	3.85E-12	4	KLF3
RAET1G	6.87E-17	0.282976325	0.375	0.219	4.17E-12	4	RAET1G
SAA11	8.12E-17	0.53568466	0.944	0.862	4.93E-12	4	SAA1
ELF1	8.79E-17	0.277256503	0.521	0.347	5.34E-12	4	ELF1
UBE2L6	3.47E-16	0.301886284	0.59	0.415	2.11E-11	4	UBE2L6
HLA-A1	4.91E-16	0.369398646	0.993	0.987	2.98E-11	4	HLA-A
MAP1LC3B	6.04E-16	0.286837027	0.947	0.902	3.67E-11	4	MAP1LC3B
TMEM591	7.46E-16	0.295363453	0.956	0.929	4.53E-11	4	TMEM59
ITGB8	1.06E-15	0.27300691	0.528	0.344	6.41E-11	4	ITGB8
WARS1	1.70E-15	0.261800834	0.373	0.219	1.03E-10	4	WARS1
TMEM219	1.82E-15	0.268686419	0.803	0.677	1.10E-10	4	TMEM219
PTGES	4.57E-15	0.272463008	0.363	0.216	2.78E-10	4	PTGES
IGFBP4	5.17E-15	0.302329776	0.896	0.78	3.14E-10	4	IGFBP4
SLC5A3	6.37E-15	0.352893238	0.824	0.719	3.87E-10	4	SLC5A3
TMOD31	6.72E-15	0.302590535	0.877	0.764	4.08E-10	4	TMOD3
S100A41	9.54E-15	0.362459493	1	1	5.79E-10	4	S100A4
IFI271	1.44E-14	0.314298952	0.903	0.835	8.76E-10	4	IFI27
CST31	2.34E-14	0.261690364	1	0.996	1.42E-09	4	CST3
MRPS61	2.51E-14	0.330898061	0.995	0.982	1.52E-09	4	MRPS6
PCGF5	2.66E-14	0.269359361	0.56	0.406	1.62E-09	4	PCGF5
MIR22HG	2.92E-14	0.269473697	0.688	0.532	1.77E-09	4	MIR22HG
TAX1BP1	4.56E-14	0.295040574	0.907	0.835	2.77E-09	4	TAX1BP1
IER2	6.33E-14	0.342928252	0.817	0.718	3.84E-09	4	IER2
BHLHE40	7.21E-14	0.293674791	0.785	0.654	4.38E-09	4	BHLHE40
MXD1	8.29E-14	0.279606686	0.333	0.199	5.04E-09	4	MXD1
UCA12	8.38E-14	0.563929635	0.78	0.684	5.09E-09	4	UCA1
H2BC5	9.65E-14	0.251157136	0.477	0.313	5.86E-09	4	H2BC5
GAS51	1.20E-13	0.280689311	0.984	0.95	7.27E-09	4	GAS5
MRPS18C	1.55E-13	0.261672132	0.894	0.813	9.41E-09	4	MRPS18C
PPA1	1.71E-13	0.316331717	0.931	0.917	1.04E-08	4	PPA1
S100A3	4.83E-13	0.361195131	0.63	0.493	2.93E-08	4	S100A3
PLAT	7.40E-13	0.556361816	0.789	0.689	4.49E-08	4	PLAT
LAMB31	9.17E-13	0.347944549	0.826	0.708	5.57E-08	4	LAMB3
RRAS2	2.17E-12	0.265443599	0.822	0.683	1.32E-07	4	RRAS2
ELP1	3.05E-12	0.273010038	0.59	0.445	1.85E-07	4	ELP1
NNMT1	5.67E-12	0.562452102	0.655	0.533	3.44E-07	4	NNMT
SERPINA1	6.71E-12	0.252649238	0.317	0.189	4.07E-07	4	SERPINA1
PRSS35	7.33E-12	0.370023157	0.382	0.247	4.45E-07	4	PRSS35
GLRX	7.49E-12	0.274141397	0.796	0.68	4.55E-07	4	GLRX
H2AC61	7.94E-12	0.298556706	0.588	0.45	4.82E-07	4	H2AC6
TNFSF15	1.13E-11	0.408452671	0.389	0.265	6.83E-07	4	TNFSF15
VEGFA	1.41E-11	0.314139728	0.764	0.635	8.54E-07	4	VEGFA
PPIC	2.36E-11	0.262735953	0.794	0.678	1.43E-06	4	PPIC
CMB9-22P13.1	1.06E-10	0.272842719	0.664	0.528	6.42E-06	4	CMB9-22P13.1
KLF2	4.17E-10	0.28620166	0.44	0.304	2.53E-05	4	KLF2
S100A21	7.25E-10	0.383201668	0.838	0.734	4.40E-05	4	S100A2
AP1S2	9.37E-10	0.440182315	0.887	0.905	5.69E-05	4	AP1S2
HSPH12	1.08E-09	0.324032394	0.859	0.774	6.54E-05	4	HSPH1
MIR100HG	2.37E-09	0.251126069	0.773	0.682	0.000144143	4	MIR100HG
RALA	5.26E-09	0.273666549	0.692	0.602	0.000319111	4	RALA
G0S21	3.42E-08	0.537604014	0.894	0.884	0.002074654	4	G0S2
FAM24B1	8.25E-08	0.331860739	0.458	0.342	0.005006185	4	FAM24B
SERPINE2	7.75E-07	0.252466499	0.391	0.288	0.047061762	4	SERPINE2
RBMS3	1.80E-06	0.252127622	0.824	0.767	0.109565944	4	RBMS3
IGFL2-AS1	6.92E-06	0.319208878	0.424	0.322	0.420353949	4	IGFL2-AS1
EGR1	2.14E-05	0.362650731	0.549	0.442	1	4	EGR1
ATP1B1	6.77E-05	0.330874656	0.979	0.972	1	4	ATP1B1
LINC00882	0.000205158	0.272964183	0.319	0.247	1	4	LINC00882
RPL35	1.67E-24	0.730425061	1	1	1.01E-19	5	RPL35
TMSB101	4.23E-23	0.759532363	1	1	2.57E-18	5	TMSB10
TMA7	6.20E-22	0.674789037	1	0.999	3.76E-17	5	TMA7
RPL31	1.34E-21	0.841498398	1	1	8.13E-17	5	RPL31
GAPDH	1.04E-19	0.862853265	1	1	6.31E-15	5	GAPDH
RPS19	1.28E-19	0.498243218	1	1	7.75E-15	5	RPS19
ANXA21	4.55E-19	0.796241278	1	0.998	2.76E-14	5	ANXA2
RPL36	6.48E-19	0.470162011	1	1	3.93E-14	5	RPL36
SNRPD2	7.89E-19	0.91146517	1	0.981	4.79E-14	5	SNRPD2
RPS15	2.50E-18	0.481014895	1	1	1.52E-13	5	RPS15
RPL41	2.78E-18	0.482371786	1	1	1.69E-13	5	RPL41
HINT1	7.03E-18	0.518168287	1	1	4.27E-13	5	HINT1
RPS3	9.27E-18	0.510691551	1	1	5.63E-13	5	RPS3
RPS2	1.02E-17	0.732727055	1	1	6.17E-13	5	RPS2
S100A111	1.11E-17	0.682160731	1	1	6.75E-13	5	S100A11
TXN	1.69E-17	0.844592546	1	0.992	1.03E-12	5	TXN
RPS51	2.41E-17	0.57763683	1	1	1.46E-12	5	RPS5
S100A101	6.44E-17	0.746693399	1	0.999	3.91E-12	5	S100A10
RPL33	7.02E-17	0.640540217	1	1	4.26E-12	5	RPL3
PFN11	7.35E-17	0.712821162	1	0.999	4.46E-12	5	PFN1
ARPC2	9.93E-17	0.645281957	1	0.975	6.03E-12	5	ARPC2
RPL21	1.07E-16	0.646992398	1	1	6.51E-12	5	RPL21
UBA52	3.83E-16	0.50558458	1	1	2.33E-11	5	UBA52
TPI1	3.94E-16	0.781637115	1	0.995	2.39E-11	5	TPI1
YBX1	4.57E-16	0.628243635	1	1	2.77E-11	5	YBX1
PSMA71	5.43E-16	0.675152929	1	0.995	3.30E-11	5	PSMA7
ATP5MK	1.46E-15	0.656055889	1	0.984	8.87E-11	5	ATP5MK
RPS6	2.02E-15	0.550997655	1	1	1.22E-10	5	RPS6
LDHA1	2.09E-15	0.918369701	1	1	1.27E-10	5	LDHA
RPL8	2.65E-15	0.550654301	1	1	1.61E-10	5	RPL8
UQCRQ	2.86E-15	0.720332372	1	0.993	1.74E-10	5	UQCRQ
RPL12	5.10E-15	0.525221871	1	1	3.09E-10	5	RPL12
ATOX1	7.88E-15	0.791237192	0.964	0.918	4.78E-10	5	ATOX1
ATP5F1E	1.26E-14	0.429600495	1	1	7.64E-10	5	ATP5F1E
LSM41	1.74E-14	0.76500021	1	0.866	1.05E-09	5	LSM4
PRELID1	2.81E-14	0.833240728	0.964	0.837	1.71E-09	5	PRELID1
RPL23A1	3.75E-14	0.485997303	1	1	2.28E-09	5	RPL23A
POLR2L	3.83E-14	0.603814622	1	0.997	2.33E-09	5	POLR2L
ATP5MG	4.22E-14	0.543343448	1	0.995	2.56E-09	5	ATP5MG
RPL32	6.08E-14	0.399404668	1	1	3.69E-09	5	RPL32
MT-ND4	7.33E-14	0.762398402	1	0.997	4.45E-09	5	MT-ND4
SRP9	8.24E-14	0.746052134	0.946	0.856	5.00E-09	5	SRP9
LGALS12	1.03E-13	0.69882617	1	1	6.23E-09	5	LGALS1
EEF1B2	1.04E-13	0.515995318	1	0.995	6.34E-09	5	EEF1B2
RPLP1	1.09E-13	0.45601642	1	1	6.62E-09	5	RPLP1
ENO1	1.56E-13	0.614058132	1	1	9.50E-09	5	ENO1
RPL27	1.63E-13	0.45742105	1	1	9.92E-09	5	RPL27
AP2S1	1.66E-13	0.729832516	0.982	0.972	1.01E-08	5	AP2S1
UQCRH	1.74E-13	0.593261899	1	0.998	1.06E-08	5	UQCRH
RPL111	1.76E-13	0.455307289	1	1	1.07E-08	5	RPL11
ROMO1	1.91E-13	0.764888018	0.929	0.831	1.16E-08	5	ROMO1
PARK7	2.11E-13	0.589500637	0.982	0.979	1.28E-08	5	PARK7
RPL131	2.13E-13	0.419662097	1	1	1.29E-08	5	RPL13
MIF	3.37E-13	0.679167309	1	0.997	2.04E-08	5	MIF
HMGA12	5.84E-13	0.730070426	1	0.97	3.54E-08	5	HMGA1
RPS24	6.57E-13	0.476916829	1	1	3.99E-08	5	RPS24
RPL37A	1.58E-12	0.411353635	1	1	9.61E-08	5	RPL37A
PPIA	1.66E-12	0.633011376	1	0.989	1.01E-07	5	PPIA
MYL12B1	2.39E-12	0.634007973	1	0.996	1.45E-07	5	MYL12B
MTCH1	2.59E-12	0.66088299	0.982	0.928	1.57E-07	5	MTCH1
MT-ND2	2.72E-12	0.788487527	0.982	0.97	1.65E-07	5	MT-ND2
LSM31	3.23E-12	0.68979667	0.964	0.912	1.96E-07	5	LSM3
MT-ND1	7.03E-12	0.733814386	1	0.992	4.27E-07	5	MT-ND1
RPL15	7.32E-12	0.351690961	1	1	4.44E-07	5	RPL15
RPL29	8.00E-12	0.354139707	1	1	4.86E-07	5	RPL29
FKBP1A	9.87E-12	0.614234834	1	0.99	5.99E-07	5	FKBP1A
RPS7	1.05E-11	0.402556237	1	1	6.37E-07	5	RPS7
C12orf752	1.07E-11	0.781994423	0.982	0.891	6.48E-07	5	C12orf75
NUTF2	1.19E-11	0.720394952	0.893	0.833	7.24E-07	5	NUTF2
COX4I1	1.44E-11	0.664027164	1	0.968	8.74E-07	5	COX4I1
S100A161	1.51E-11	0.629515137	0.964	0.957	9.18E-07	5	S100A16
PERP	1.63E-11	0.702003798	0.964	0.904	9.89E-07	5	PERP
PGAM11	2.67E-11	0.634572966	1	0.969	1.62E-06	5	PGAM1
RPL281	2.78E-11	0.426758914	1	1	1.69E-06	5	RPL28
SH3BGRL31	3.73E-11	0.551374365	1	0.992	2.27E-06	5	SH3BGRL3
GSTP1	4.01E-11	0.624058263	1	0.997	2.43E-06	5	GSTP1
CHCHD21	4.14E-11	0.591274663	1	0.996	2.51E-06	5	CHCHD2
COX7C1	4.90E-11	0.437453984	1	1	2.98E-06	5	COX7C
NDUFS5	5.73E-11	0.469924397	1	0.999	3.48E-06	5	NDUFS5
ATP5MF	6.70E-11	0.82768436	0.982	0.948	4.07E-06	5	ATP5MF
RPL141	6.83E-11	0.372482963	1	1	4.15E-06	5	RPL14
RPL35A1	7.79E-11	0.333342417	1	1	4.73E-06	5	RPL35A
TALDO1	8.06E-11	0.606900434	0.964	0.896	4.90E-06	5	TALDO1
RPS17	8.40E-11	0.458196459	1	0.999	5.10E-06	5	RPS17
LDHB	1.42E-10	0.622497651	0.964	0.95	8.62E-06	5	LDHB
RPS181	2.66E-10	0.395821522	1	1	1.61E-05	5	RPS18
RPL261	2.99E-10	0.414715351	1	1	1.82E-05	5	RPL26
RPL7A	3.11E-10	0.38250356	1	1	1.89E-05	5	RPL7A
RPS15A1	3.14E-10	0.372253494	1	1	1.90E-05	5	RPS15A
RPL71	4.18E-10	0.449303935	1	1	2.54E-05	5	RPL7
TMEM106C1	4.68E-10	0.633805359	0.804	0.565	2.84E-05	5	TMEM106C
EIF6	4.81E-10	0.678160594	0.964	0.86	2.92E-05	5	EIF6
COTL12	5.02E-10	0.836319577	0.946	0.851	3.05E-05	5	COTL1
DBI	5.18E-10	0.466725129	1	0.996	3.14E-05	5	DBI
VIM1	6.02E-10	0.659395272	1	0.996	3.65E-05	5	VIM
RPL221	7.81E-10	0.493892924	1	0.998	4.74E-05	5	RPL22
RPS21	1.00E-09	0.3775236	1	1	6.07E-05	5	RPS21
RPS27A1	1.03E-09	0.385346148	1	1	6.25E-05	5	RPS27A
MICOS10	1.27E-09	0.624865822	1	0.988	7.71E-05	5	MICOS10
COX8A2	1.42E-09	0.497559279	1	0.997	8.60E-05	5	COX8A
TUBB2	1.54E-09	0.636069105	1	0.987	9.36E-05	5	TUBB
CALM31	1.91E-09	0.572072848	0.929	0.836	0.000116146	5	CALM3
SERF2	2.12E-09	0.383658415	1	1	0.000128731	5	SERF2
MT-ND3	2.13E-09	0.690692744	0.964	0.975	0.000129287	5	MT-ND3
RPL18A1	2.32E-09	0.392243016	1	1	0.000141016	5	RPL18A
ACTG11	2.86E-09	0.548658602	1	1	0.000173726	5	ACTG1
OAZ1	3.21E-09	0.428103415	1	0.997	0.00019484	5	OAZ1
VDAC1	3.41E-09	0.605323877	0.982	0.967	0.000207184	5	VDAC1
PRDX11	3.44E-09	0.514783025	1	0.984	0.000208812	5	PRDX1
RPLP0	4.07E-09	0.401091873	1	1	0.000246872	5	RPLP0
ADI1	4.77E-09	0.596547587	0.929	0.861	0.000289327	5	ADI1
RPSA	5.32E-09	0.508627381	1	0.999	0.000322764	5	RPSA
RACK11	6.69E-09	0.493364954	1	0.999	0.000406097	5	RACK1
SLC25A51	6.99E-09	0.730246041	0.929	0.887	0.000424456	5	SLC25A5
TSPO	7.28E-09	0.459893605	1	0.992	0.000441837	5	TSPO
EIF4EBP1	7.57E-09	0.623745463	0.875	0.758	0.000459852	5	EIF4EBP1
H2AZ22	1.08E-08	0.605011789	0.982	0.868	0.00065431	5	H2AZ2
UQCR10	1.10E-08	0.460356716	0.964	0.964	0.000669391	5	UQCR10
ARPC3	1.13E-08	0.460359811	1	0.993	0.000687267	5	ARPC3
TXNDC17	1.28E-08	0.545688225	1	0.963	0.000779078	5	TXNDC17
DYNLT1	1.29E-08	0.545919517	0.982	0.961	0.000785351	5	DYNLT1
GGH1	1.31E-08	0.640924615	0.75	0.526	0.000793761	5	GGH
MT-ATP6	1.34E-08	0.595559906	0.982	0.993	0.000811339	5	MT-ATP6
TMBIM6	1.36E-08	0.506996792	0.964	0.934	0.000825453	5	TMBIM6
RPS3A1	1.43E-08	0.420173115	1	1	0.000868276	5	RPS3A
KISS11	1.68E-08	1.025131033	0.696	0.461	0.001022238	5	KISS1
RPL9	1.71E-08	0.431578816	1	1	0.001039654	5	RPL9
RPS111	1.95E-08	0.325398875	1	1	0.00118275	5	RPS11
RPL101	2.12E-08	0.364665511	1	1	0.001289603	5	RPL10
RPS231	2.32E-08	0.35172802	1	1	0.001409862	5	RPS23
RPL24	2.34E-08	0.336841789	1	1	0.001422104	5	RPL24
ANXA31	2.55E-08	0.656608903	0.964	0.883	0.00154908	5	ANXA3
RHOC	2.96E-08	0.560794814	0.893	0.881	0.001797519	5	RHOC
RPS20	3.19E-08	0.381487496	1	1	0.001933965	5	RPS20
SKP1	3.98E-08	0.528702956	1	0.984	0.002414472	5	SKP1
COX6A1	3.98E-08	0.388123037	0.982	0.998	0.002415369	5	COX6A1
COX6C	4.07E-08	0.449191333	1	0.999	0.002473786	5	COX6C
NDUFB2	4.08E-08	0.504576208	1	0.966	0.002475833	5	NDUFB2
RPL6	6.75E-08	0.404779372	1	1	0.004097487	5	RPL6
RHOA	7.34E-08	0.538077354	0.946	0.93	0.004458931	5	RHOA
EIF3I	1.00E-07	0.575010901	0.929	0.89	0.006072625	5	EIF3I
RAN1	1.10E-07	0.493166351	1	0.991	0.006662195	5	RAN
MZT2B	1.28E-07	0.524501854	1	0.986	0.007774814	5	MZT2B
PPDPF	1.36E-07	0.543146014	0.946	0.935	0.008228405	5	PPDPF
PAFAH1B3	1.60E-07	0.588547166	0.839	0.706	0.00971139	5	PAFAH1B3
KDELR2	1.60E-07	0.504258529	0.911	0.8	0.009712331	5	KDELR2
RPS12	1.66E-07	0.413857301	1	1	0.010049648	5	RPS12
ELOB	1.79E-07	0.3853184	0.982	0.993	0.010858976	5	ELOB
TK11	1.80E-07	0.984273044	0.696	0.498	0.010934081	5	TK1
UBL5	1.92E-07	0.39070288	1	0.994	0.011646754	5	UBL5
SDHB	2.92E-07	0.520312542	0.821	0.763	0.017731312	5	SDHB
RPS91	3.33E-07	0.330433177	1	1	0.020191453	5	RPS9
FAM162A	3.48E-07	0.483105771	0.946	0.886	0.021103913	5	FAM162A
AURKAIP1	3.88E-07	0.417669897	0.964	0.942	0.023577368	5	AURKAIP1
PRDX2	3.89E-07	0.525072777	0.982	0.951	0.023603548	5	PRDX2
C19orf33	3.92E-07	0.537301789	1	0.976	0.023818764	5	C19orf33
MZT2A	4.51E-07	0.437348536	0.929	0.867	0.027373349	5	MZT2A
MT-CO2	4.85E-07	0.492383856	1	1	0.029415266	5	MT-CO2
RPLP21	5.10E-07	0.3346548	1	1	0.03094292	5	RPLP2
RPL36A	5.11E-07	0.468541652	1	0.975	0.031002845	5	RPL36A
SMS2	5.19E-07	0.544836009	0.982	0.948	0.031480632	5	SMS
CAMTA1	5.75E-07	0.545190587	0.804	0.658	0.034924281	5	CAMTA1
IFITM32	6.27E-07	0.533613435	0.982	0.975	0.03806458	5	IFITM3
TMSB4X	6.93E-07	0.376286896	1	1	0.042086346	5	TMSB4X
MRPL33	6.99E-07	0.45504692	0.982	0.931	0.042410571	5	MRPL33
RANBP11	8.83E-07	0.592727235	0.875	0.854	0.053626284	5	RANBP1
RPS271	8.86E-07	0.339588506	1	1	0.053788866	5	RPS27
TMEM147	1.01E-06	0.523717511	0.946	0.916	0.061127646	5	TMEM147
NEDD8	1.07E-06	0.442362014	1	0.966	0.065005204	5	NEDD8
RPL181	1.12E-06	0.276558452	1	1	0.067914063	5	RPL18
UBB	1.19E-06	0.412064782	1	0.998	0.072383346	5	UBB
BOLA3	1.19E-06	0.641197808	0.768	0.662	0.072420244	5	BOLA3
ATP5F1C	1.21E-06	0.421113439	1	0.962	0.073220368	5	ATP5F1C
DTD1	1.21E-06	0.574951639	0.643	0.491	0.073236899	5	DTD1
PLP2	1.26E-06	0.500331401	0.982	0.97	0.076665239	5	PLP2
ELOC	1.27E-06	0.474960519	0.911	0.892	0.077381802	5	ELOC
CLIC11	1.28E-06	0.558903639	1	0.991	0.077755085	5	CLIC1
ACOT7	1.52E-06	0.547960762	0.625	0.454	0.09226556	5	ACOT7
NDUFB4	1.53E-06	0.434849435	1	0.965	0.092703526	5	NDUFB4
CFL11	1.55E-06	0.333093514	1	0.998	0.094230606	5	CFL1
NDUFB11	1.68E-06	0.457401726	0.946	0.963	0.102130692	5	NDUFB11
CDA2	2.13E-06	0.546565362	0.929	0.896	0.129364211	5	CDA
RPS29	2.27E-06	0.314872785	1	1	0.13797548	5	RPS29
MYL6	2.30E-06	0.334695527	1	1	0.139625138	5	MYL6
ERCC1	2.52E-06	0.597616034	0.804	0.73	0.15291291	5	ERCC1
PSMA1	2.65E-06	0.46705911	0.946	0.928	0.160966513	5	PSMA1
RPL391	2.73E-06	0.327217225	1	1	0.165961958	5	RPL39
POLR2I	2.91E-06	0.531413788	0.911	0.817	0.176539141	5	POLR2I
COX6B1	2.93E-06	0.304832419	1	0.997	0.177717176	5	COX6B1
DCTN31	3.13E-06	0.595557541	0.804	0.708	0.19025712	5	DCTN3
NACA1	3.25E-06	0.362323225	1	0.997	0.19742439	5	NACA
SCCPDH	3.31E-06	0.597150702	0.75	0.632	0.201147645	5	SCCPDH
RPS141	3.34E-06	0.28025683	1	1	0.202752875	5	RPS14
CD151	3.37E-06	0.559146557	0.893	0.907	0.204291879	5	CD151
UXT	3.48E-06	0.424318085	0.964	0.901	0.211344124	5	UXT
TOMM51	3.48E-06	0.586385843	0.786	0.656	0.211431192	5	TOMM5
MT-ND6	3.70E-06	0.58652255	0.804	0.714	0.224592911	5	MT-ND6
C4orf3	3.93E-06	0.587423041	0.946	0.948	0.238385287	5	C4orf3
SLC25A3	3.99E-06	0.404766331	1	0.99	0.242365349	5	SLC25A3
MT-RNR1	4.26E-06	0.623954467	0.982	1	0.258505934	5	MT-RNR1
SEM1	5.29E-06	0.394589469	0.982	0.978	0.321396904	5	SEM1
EMP3	5.38E-06	0.345655089	0.982	0.997	0.326641746	5	EMP3
TNNT1	5.82E-06	0.455562994	0.929	0.893	0.353138623	5	TNNT1
BANF1	6.09E-06	0.505732169	0.946	0.899	0.369681513	5	BANF1
POLR2E	6.84E-06	0.475026319	0.875	0.82	0.415177106	5	POLR2E
DTYMK2	7.29E-06	0.634927294	0.768	0.643	0.442576641	5	DTYMK
PSMB5	7.62E-06	0.408219357	0.946	0.929	0.462738922	5	PSMB5
FXYD5	8.12E-06	0.462099123	0.911	0.897	0.493224402	5	FXYD5
ITGAE	8.85E-06	0.57859698	0.75	0.671	0.537551395	5	ITGAE
C4orf48	9.08E-06	0.462974769	0.946	0.913	0.55150234	5	C4orf48
GLO11	9.10E-06	0.510954934	0.857	0.833	0.55270595	5	GLO1
PSMB3	1.11E-05	0.428749495	0.946	0.951	0.675900744	5	PSMB3
TUBA1A1	1.17E-05	0.675231911	0.75	0.622	0.712178857	5	TUBA1A
ATP5MJ	1.21E-05	0.388634772	0.982	0.976	0.734359095	5	ATP5MJ
PSMD8	1.22E-05	0.423737767	0.929	0.936	0.739356198	5	PSMD8
RPL341	1.24E-05	0.297526534	1	1	0.752872607	5	RPL34
NDUFA2	1.25E-05	0.431401359	0.982	0.945	0.758993875	5	NDUFA2
IFITM21	1.40E-05	0.521632177	0.714	0.628	0.848231636	5	IFITM2
CORO1B	1.50E-05	0.53606872	0.732	0.637	0.908910188	5	CORO1B
TRAPPC1	1.51E-05	0.489445054	0.964	0.926	0.916360365	5	TRAPPC1
NDUFB6	1.62E-05	0.419819457	0.929	0.902	0.983254692	5	NDUFB6
AC005062.2	1.74E-05	0.397015211	0.554	0.378	1	5	AC005062.2
RNASEH2C	1.84E-05	0.504399884	0.857	0.833	1	5	RNASEH2C
RPS10	1.85E-05	0.323946628	1	0.999	1	5	RPS10
MYL12A1	1.89E-05	0.388575756	1	0.998	1	5	MYL12A
RPL38	1.90E-05	0.332608764	1	1	1	5	RPL38
FAU	1.97E-05	0.289240934	1	1	1	5	FAU
CENPX1	1.97E-05	0.567985387	0.875	0.776	1	5	CENPX
APRT	2.00E-05	0.439713204	0.857	0.867	1	5	APRT
OCIAD2	2.09E-05	0.486867631	0.982	0.956	1	5	OCIAD2
CD59	2.13E-05	0.413114703	0.911	0.896	1	5	CD59
MGST3	2.37E-05	0.378296556	1	0.969	1	5	MGST3
ACADVL	2.42E-05	0.524453946	0.857	0.784	1	5	ACADVL
COPE	2.43E-05	0.426981923	0.929	0.923	1	5	COPE
RGS10	2.43E-05	0.543953994	0.786	0.735	1	5	RGS10
PSENEN	2.45E-05	0.358112348	0.625	0.468	1	5	PSENEN
RPS251	2.46E-05	0.260286782	1	1	1	5	RPS25
KRT8	2.55E-05	0.519489397	0.839	0.836	1	5	KRT8
ARL16	2.70E-05	0.52498432	0.643	0.511	1	5	ARL16
PHLDA21	2.91E-05	0.390934023	0.982	0.952	1	5	PHLDA2
HPCAL1	3.12E-05	0.488183995	0.911	0.88	1	5	HPCAL1
RPL51	3.20E-05	0.296845869	1	1	1	5	RPL5
ATP5F1B	3.45E-05	0.372247054	0.964	0.929	1	5	ATP5F1B
MT-CYB	3.84E-05	0.486856561	0.964	0.982	1	5	MT-CYB
RPS4X1	4.11E-05	0.295930939	1	1	1	5	RPS4X
HSPB111	4.18E-05	0.549411983	0.821	0.807	1	5	HSPB11
SEC61G	4.46E-05	0.377697873	1	0.989	1	5	SEC61G
RTRAF	4.52E-05	0.378768633	0.964	0.917	1	5	RTRAF
MYL6B	4.53E-05	0.406016784	0.732	0.626	1	5	MYL6B
MT-CO1	4.56E-05	0.521410042	1	0.999	1	5	MT-CO1
AP2M1	4.61E-05	0.450558213	0.929	0.901	1	5	AP2M1
PSMD13	4.61E-05	0.422379881	0.732	0.657	1	5	PSMD13
RWDD1	4.65E-05	0.436371252	0.946	0.903	1	5	RWDD1
RPS13	4.75E-05	0.266541167	1	1	1	5	RPS13
EEF1D1	5.02E-05	0.475546074	1	0.975	1	5	EEF1D
NDUFAF3	5.85E-05	0.469696727	0.839	0.747	1	5	NDUFAF3
NDUFB8	6.21E-05	0.426569788	0.893	0.918	1	5	NDUFB8
ACTB2	6.28E-05	0.276219703	1	1	1	5	ACTB
EBP	6.45E-05	0.406056773	0.821	0.697	1	5	EBP
MYDGF	6.70E-05	0.352556876	0.982	0.978	1	5	MYDGF
ATP5F1D	6.87E-05	0.368142232	0.964	0.953	1	5	ATP5F1D
NME11	6.91E-05	0.408449491	0.946	0.951	1	5	NME1
GTF2H51	7.06E-05	0.363387405	0.982	0.967	1	5	GTF2H5
ARL2	7.13E-05	0.369604215	0.946	0.927	1	5	ARL2
BRK1	7.35E-05	0.365513229	0.982	0.971	1	5	BRK1
MAD2L2	7.43E-05	0.423080641	0.536	0.393	1	5	MAD2L2
NDUFA3	7.53E-05	0.443419474	0.875	0.837	1	5	NDUFA3
PCBD1	7.84E-05	0.398180394	0.643	0.496	1	5	PCBD1
NDUFA4	8.24E-05	0.423618674	1	0.994	1	5	NDUFA4
SLC9A3R2	8.39E-05	0.481551265	0.786	0.708	1	5	SLC9A3R2
PSMC3	8.44E-05	0.444334458	0.839	0.766	1	5	PSMC3
MRPL23	8.53E-05	0.576800664	0.696	0.611	1	5	MRPL23
HCFC1R1	8.57E-05	0.450099423	1	0.974	1	5	HCFC1R1
ATP5F1A	8.82E-05	0.310707401	0.929	0.949	1	5	ATP5F1A
CMPK1	8.95E-05	0.457268332	0.821	0.705	1	5	CMPK1
REXO2	9.14E-05	0.393539876	0.964	0.971	1	5	REXO2
MICOS13	9.41E-05	0.360172297	0.929	0.922	1	5	MICOS13
CCT8	9.42E-05	0.424509722	0.804	0.763	1	5	CCT8
KRT71	9.46E-05	0.523663245	0.946	0.899	1	5	KRT7
HMGN11	9.51E-05	0.390128815	0.893	0.819	1	5	HMGN1
TPGS2	0.000103292	0.470347901	0.732	0.656	1	5	TPGS2
CAPZB	0.000103293	0.452874931	0.857	0.82	1	5	CAPZB
SFTA1P1	0.000106585	0.640458014	0.571	0.422	1	5	SFTA1P
HNRNPA2B12	0.000107438	0.427628569	0.964	0.95	1	5	HNRNPA2B1
TMED9	0.000109701	0.407048931	0.893	0.904	1	5	TMED9
CKS1B2	0.000118026	0.573211046	0.946	0.849	1	5	CKS1B
HSP90AA12	0.000128155	0.295116499	1	0.999	1	5	HSP90AA1
NANS	0.000136345	0.412965431	0.679	0.574	1	5	NANS
COX7B	0.000137244	0.375564079	0.982	0.965	1	5	COX7B
COX171	0.000140922	0.621122965	0.929	0.851	1	5	COX17
GPX41	0.00016077	0.260861203	1	0.999	1	5	GPX4
PHPT1	0.00016793	0.351135336	0.982	0.956	1	5	PHPT1
EIF3F	0.000169029	0.364632215	0.929	0.902	1	5	EIF3F
IMPDH2	0.000170248	0.437550468	0.804	0.734	1	5	IMPDH2
PEBP1	0.000172779	0.313417442	1	0.982	1	5	PEBP1
MRPL11	0.000174881	0.397236087	0.929	0.844	1	5	MRPL11
NDUFC2	0.000177838	0.357800466	0.982	0.944	1	5	NDUFC2
TBCA	0.00017805	0.415544687	1	0.983	1	5	TBCA
ITGB1BP1	0.00017872	0.402904232	0.911	0.879	1	5	ITGB1BP1
LSM52	0.000184662	0.594311769	0.768	0.747	1	5	LSM5
FDPS	0.000201258	0.49700831	0.768	0.713	1	5	FDPS
RPS26	0.000204424	0.372880657	1	0.991	1	5	RPS26
GAMT	0.000207276	0.455817791	0.714	0.653	1	5	GAMT
DAD1	0.000211147	0.358346167	1	0.954	1	5	DAD1
NDUFA11	0.000213404	0.350398567	0.964	0.947	1	5	NDUFA11
MDH1	0.000224237	0.465640846	0.804	0.792	1	5	MDH1
CUTA	0.000236319	0.287321317	1	0.983	1	5	CUTA
TUBB62	0.000238157	0.42085543	0.732	0.673	1	5	TUBB6
GPX1	0.000243397	0.286975433	1	0.996	1	5	GPX1
ATP5PF	0.000244776	0.344240309	0.929	0.961	1	5	ATP5PF
PSMD21	0.000257852	0.520430124	0.964	0.93	1	5	PSMD2
MRPS14	0.000278182	0.383455069	0.732	0.651	1	5	MRPS14
VDAC2	0.000287173	0.418135848	0.946	0.927	1	5	VDAC2
GLRX3	0.000295521	0.471347874	0.75	0.685	1	5	GLRX3
CDKN31	0.000295746	0.514006103	0.625	0.471	1	5	CDKN3
NAXE	0.000297085	0.401369007	0.714	0.652	1	5	NAXE
COX5A	0.000298384	0.416710567	0.946	0.945	1	5	COX5A
LAPTM4A	0.000300624	0.375474364	0.982	0.936	1	5	LAPTM4A
TMEM258	0.000326018	0.281401367	1	0.97	1	5	TMEM258
NDUFAF2	0.000335623	0.374895031	0.696	0.599	1	5	NDUFAF2
POLE4	0.000337613	0.352108104	0.857	0.823	1	5	POLE4
AP1M21	0.00034275	0.409291829	0.768	0.712	1	5	AP1M2
NPC21	0.000345055	0.343721535	1	0.997	1	5	NPC2
SNF8	0.000365779	0.367656056	0.893	0.89	1	5	SNF8
FIBP	0.000372777	0.40246004	0.839	0.792	1	5	FIBP
ECHS1	0.000375559	0.448788336	0.75	0.737	1	5	ECHS1
TPD52L2	0.000381372	0.488043295	0.607	0.488	1	5	TPD52L2
NPM11	0.000395558	0.311902877	1	0.999	1	5	NPM1
ENSA	0.000400112	0.348263611	0.768	0.718	1	5	ENSA
NENF	0.000400589	0.450181476	0.946	0.917	1	5	NENF
UQCR11	0.000404035	0.326333124	1	0.988	1	5	UQCR11
HMGN22	0.00040569	0.35953496	0.768	0.703	1	5	HMGN2
DUT1	0.000422433	0.527779803	0.732	0.682	1	5	DUT
SLC25A4	0.000425719	0.45279269	0.75	0.7	1	5	SLC25A4
GSTO11	0.000426394	0.442775645	0.929	0.925	1	5	GSTO1
RNF181	0.00043429	0.378119666	0.857	0.797	1	5	RNF181
COX7A2	0.000436034	0.290890717	1	0.999	1	5	COX7A2
PGK11	0.000448739	0.446777564	0.982	0.976	1	5	PGK1
SF3B5	0.000462617	0.44114184	0.804	0.842	1	5	SF3B5
GTF3A	0.00046449	0.376363043	0.875	0.852	1	5	GTF3A
CD320	0.000465581	0.396408548	0.768	0.705	1	5	CD320
PRDX6	0.000465924	0.36632447	0.982	0.942	1	5	PRDX6
ILF21	0.00046687	0.29553898	0.893	0.79	1	5	ILF2
YIF1B	0.000475187	0.346719113	0.661	0.572	1	5	YIF1B
PGM2	0.000514223	0.479498405	0.375	0.239	1	5	PGM2
VPS29	0.000532045	0.525658883	0.875	0.89	1	5	VPS29
MGLL	0.00054522	0.326836233	0.375	0.225	1	5	MGLL
PRTFDC1	0.000546389	0.269083007	0.268	0.13	1	5	PRTFDC1
ACTR1B	0.000548356	0.346219704	0.5	0.382	1	5	ACTR1B
METTL26	0.000550991	0.358171444	0.821	0.8	1	5	METTL26
MYL9	0.00055413	0.345917854	0.839	0.847	1	5	MYL9
CAVIN31	0.000555158	0.528899653	0.768	0.75	1	5	CAVIN3
CNIH41	0.000591346	0.502942086	0.821	0.789	1	5	CNIH4
POLR2G	0.000647287	0.385680554	0.679	0.641	1	5	POLR2G
WDR54	0.000654744	0.464626021	0.696	0.622	1	5	WDR54
PSME21	0.000655879	0.461110484	0.714	0.681	1	5	PSME2
PPA11	0.000657411	0.266181542	0.929	0.918	1	5	PPA1
SPCS1	0.000663176	0.347783698	0.911	0.946	1	5	SPCS1
CSRP1	0.000729877	0.468306965	0.536	0.416	1	5	CSRP1
IAH1	0.000746145	0.329125892	0.75	0.663	1	5	IAH1
HACD1	0.000752507	0.391011808	0.768	0.737	1	5	HACD1
TUBB4B2	0.000779527	0.467731982	0.875	0.854	1	5	TUBB4B
HSBP1	0.000786858	0.354572006	0.929	0.911	1	5	HSBP1
STX10	0.000806617	0.391273963	0.625	0.555	1	5	STX10
UBE2E3	0.000816113	0.330215534	0.875	0.805	1	5	UBE2E3
NDUFB3	0.000825813	0.359839106	0.946	0.937	1	5	NDUFB3
CKLF1	0.000827094	0.506975097	0.75	0.705	1	5	CKLF
HPRT1	0.000833465	0.495917997	0.589	0.491	1	5	HPRT1
PRDX4	0.000863147	0.346798884	0.964	0.957	1	5	PRDX4
AP1S21	0.000879332	0.308909999	0.982	0.904	1	5	AP1S2
PIH1D1	0.000896354	0.349490502	0.75	0.688	1	5	PIH1D1
COX7A2L	0.000913659	0.338974753	0.911	0.923	1	5	COX7A2L
NDUFB1	0.000951893	0.349832288	0.893	0.923	1	5	NDUFB1
UCHL3	0.000953651	0.51159408	0.732	0.721	1	5	UCHL3
SKA22	0.000985094	0.309141507	0.911	0.857	1	5	SKA2
CAPG	0.000989616	0.425394129	0.893	0.869	1	5	CAPG
XRCC6	0.001013255	0.316330734	0.875	0.804	1	5	XRCC6
COMMD61	0.001023368	0.268538986	1	0.989	1	5	COMMD6
SPA171	0.001032441	0.382810823	0.411	0.27	1	5	SPA17
GPN3	0.001047262	0.366756587	0.571	0.464	1	5	GPN3
CENPN2	0.001051498	0.498201903	0.429	0.313	1	5	CENPN
RASSF1	0.001132138	0.388731274	0.268	0.143	1	5	RASSF1
OST4	0.001142343	0.288878935	1	0.996	1	5	OST4
S100A13	0.001148411	0.342943606	0.857	0.937	1	5	S100A13
CENPM1	0.001175779	0.394938852	0.429	0.296	1	5	CENPM
HMGB12	0.001239025	0.431325709	0.964	0.94	1	5	HMGB1
PGM1	0.001245458	0.365567928	0.696	0.651	1	5	PGM1
SAAL1	0.001283995	0.403040497	0.411	0.288	1	5	SAAL1
SSR2	0.001299472	0.284444053	0.893	0.929	1	5	SSR2
TUBG11	0.001300479	0.387391396	0.589	0.515	1	5	TUBG1
LRPAP1	0.001309281	0.46073174	0.714	0.728	1	5	LRPAP1
ARL3	0.001312441	0.354064407	0.696	0.644	1	5	ARL3
PDCD51	0.001320927	0.365026234	1	0.974	1	5	PDCD5
NTAQ1	0.001326601	0.28703831	0.268	0.142	1	5	NTAQ1
TUFM	0.001336624	0.350897972	0.732	0.693	1	5	TUFM
SERTAD4-AS1	0.001365384	0.593142758	0.625	0.591	1	5	SERTAD4-AS1
ETFA	0.001375665	0.38458758	0.643	0.606	1	5	ETFA
TMEM167A	0.001377688	0.356502898	0.875	0.878	1	5	TMEM167A
STMN12	0.001384885	0.381653426	0.893	0.877	1	5	STMN1
C16orf74	0.001434522	0.315054085	0.375	0.236	1	5	C16orf74
PGRMC1	0.001508882	0.432604579	0.464	0.355	1	5	PGRMC1
MZT11	0.001520766	0.474113714	0.625	0.585	1	5	MZT1
PYCARD	0.001561627	0.360025421	0.464	0.351	1	5	PYCARD
SNRPC	0.00161054	0.387386361	0.857	0.883	1	5	SNRPC
ARHGDIB	0.001639578	0.531638928	0.571	0.483	1	5	ARHGDIB
MEA1	0.001651842	0.347632276	0.804	0.76	1	5	MEA1
KRT181	0.001673398	0.408995296	0.982	0.951	1	5	KRT18
DEF8	0.001707134	0.361360424	0.589	0.517	1	5	DEF8
SERPINE11	0.001769236	0.460213225	0.964	0.935	1	5	SERPINE1
EIF3D	0.001773243	0.384385231	0.714	0.677	1	5	EIF3D
TIMM17B	0.001813187	0.312058635	0.661	0.589	1	5	TIMM17B
ANXA1	0.001898607	0.285459046	0.964	0.982	1	5	ANXA1
MTLN	0.001912195	0.343029513	0.786	0.8	1	5	MTLN
LGALS3	0.002037548	0.373793331	0.857	0.875	1	5	LGALS3
MRPL48	0.002038017	0.352270869	0.625	0.571	1	5	MRPL48
RNF71	0.002068335	0.413814448	0.929	0.913	1	5	RNF7
EPDR1	0.002087129	0.258346032	0.357	0.229	1	5	EPDR1
OLA1	0.002161146	0.299833449	0.839	0.8	1	5	OLA1
VKORC1	0.002170756	0.394837806	0.804	0.751	1	5	VKORC1
CSRP21	0.002266543	0.280953356	0.518	0.395	1	5	CSRP2
SELENOH	0.002290528	0.353157309	0.946	0.889	1	5	SELENOH
ATP5PD	0.002292374	0.321552889	0.857	0.89	1	5	ATP5PD
OARD1	0.002334621	0.355273843	0.571	0.465	1	5	OARD1
YWHAQ	0.002362625	0.338456151	0.946	0.937	1	5	YWHAQ
CCDC1671	0.002370763	0.381454368	0.714	0.638	1	5	CCDC167
SERINC2	0.00239429	0.360971254	0.821	0.83	1	5	SERINC2
ARPC1B	0.002520755	0.392380995	0.679	0.648	1	5	ARPC1B
CHCHD7	0.002603436	0.270072109	0.536	0.457	1	5	CHCHD7
C20orf27	0.002661861	0.420395732	0.589	0.562	1	5	C20orf27
LINC01116	0.002694709	0.320180194	0.661	0.604	1	5	LINC01116
SNHG51	0.002801813	0.343098154	1	0.997	1	5	SNHG5
MT-RNR2	0.002802141	0.363254998	1	1	1	5	MT-RNR2
NUDC	0.002851536	0.442030732	0.839	0.903	1	5	NUDC
CASC8	0.002884745	0.306306505	0.357	0.227	1	5	CASC8
SUMO1	0.002885966	0.315730461	1	0.956	1	5	SUMO1
PDZD11	0.002925082	0.379206801	0.5	0.42	1	5	PDZD11
PHF192	0.003048792	0.408926149	0.679	0.556	1	5	PHF19
PTTG12	0.003064097	0.615523637	0.804	0.714	1	5	PTTG1
MRPL13	0.003074963	0.329410864	0.839	0.784	1	5	MRPL13
CD9	0.003139061	0.426793603	0.804	0.724	1	5	CD9
H3-3A	0.003145909	0.293558398	0.946	0.977	1	5	H3-3A
LSM21	0.003164165	0.443509468	0.732	0.673	1	5	LSM2
PAXX	0.003164423	0.378714683	0.732	0.643	1	5	PAXX
COX20	0.003284122	0.414286663	0.732	0.738	1	5	COX20
RPA31	0.003306138	0.415031571	0.696	0.656	1	5	RPA3
PCNP	0.003392849	0.397749557	0.732	0.783	1	5	PCNP
DYNLRB1	0.00352448	0.358019596	0.946	0.95	1	5	DYNLRB1
EIF3K	0.003529145	0.254604232	0.946	0.935	1	5	EIF3K
NT5C3B	0.003597577	0.341607033	0.571	0.534	1	5	NT5C3B
ANXA6	0.003691317	0.390677142	0.661	0.634	1	5	ANXA6
NAA10	0.003793679	0.315429322	0.589	0.516	1	5	NAA10
AP1S1	0.003932411	0.393359766	0.661	0.67	1	5	AP1S1
NAA38	0.004197087	0.286557093	0.893	0.941	1	5	NAA38
SVIP1	0.00422452	0.369423062	0.571	0.479	1	5	SVIP
BIRC52	0.004453317	0.453463036	0.554	0.449	1	5	BIRC5
NDUFS6	0.004605789	0.35258988	0.821	0.872	1	5	NDUFS6
ZBTB8OS	0.004645505	0.366025265	0.589	0.534	1	5	ZBTB8OS
POLR2F	0.004658411	0.308644173	0.714	0.724	1	5	POLR2F
GLTP	0.004681819	0.399571574	0.679	0.611	1	5	GLTP
CHPT1	0.004935277	0.256350688	0.661	0.588	1	5	CHPT1
MRPS10	0.005054472	0.341545991	0.75	0.788	1	5	MRPS10
FAAP20	0.005111398	0.321090166	0.714	0.73	1	5	FAAP20
ARL6IP6	0.005231661	0.356309451	0.518	0.448	1	5	ARL6IP6
TCP1	0.005328596	0.299147647	0.786	0.713	1	5	TCP1
REEP5	0.005378771	0.421032509	0.946	0.91	1	5	REEP5
CAPN21	0.005476664	0.254301978	0.911	0.91	1	5	CAPN2
FLOT1	0.005524794	0.371452358	0.571	0.491	1	5	FLOT1
MT-ND4L	0.005720841	0.517328086	0.607	0.571	1	5	MT-ND4L
CEBPZOS	0.0058022	0.273416764	0.607	0.552	1	5	CEBPZOS
PCID2	0.005863125	0.289912123	0.661	0.558	1	5	PCID2
NDUFB5	0.006113047	0.353208996	0.714	0.734	1	5	NDUFB5
SUMO3	0.006279793	0.296215081	0.732	0.767	1	5	SUMO3
RAC1	0.006287041	0.28423715	1	0.98	1	5	RAC1
PCLAF1	0.006451228	0.393639694	0.571	0.463	1	5	PCLAF
ATP1B3	0.006463398	0.294535302	0.857	0.829	1	5	ATP1B3
ATP5PO	0.006563322	0.327314196	0.929	0.899	1	5	ATP5PO
PSMD4	0.006687025	0.260124652	0.821	0.812	1	5	PSMD4
NUDCD21	0.006801747	0.28809063	0.821	0.797	1	5	NUDCD2
VPS28	0.006828723	0.324037442	0.839	0.765	1	5	VPS28
SOD1	0.006921798	0.319089103	1	0.981	1	5	SOD1
MAF1	0.007255465	0.282281318	0.679	0.609	1	5	MAF1
SNRPE1	0.007283184	0.274928136	0.982	0.98	1	5	SNRPE
GAS6	0.007629718	0.468215575	0.804	0.798	1	5	GAS6
RAB5C	0.007644237	0.272577777	0.768	0.731	1	5	RAB5C
FABP5	0.007746369	0.295930924	0.768	0.718	1	5	FABP5
AKR7A2	0.007857341	0.412394773	0.643	0.666	1	5	AKR7A2
GLRX1	0.008047756	0.312635521	0.714	0.684	1	5	GLRX
PFDN1	0.008056039	0.347722793	0.679	0.703	1	5	PFDN1
ACP1	0.008143533	0.34349277	0.732	0.764	1	5	ACP1
CENPW2	0.008623263	0.417500471	0.625	0.536	1	5	CENPW
ZNHIT1	0.00875225	0.287317728	0.75	0.715	1	5	ZNHIT1
PRDX51	0.008987182	0.263556387	1	0.988	1	5	PRDX5
SEPTIN111	0.009627353	0.310216145	0.714	0.773	1	5	SEPTIN11
ETHE1	0.009963726	0.320864177	0.5	0.441	1	5	ETHE1
