# Supplementary material for: Multicellular force coordination constructs microchannel networks for barrier-free metastasis across extracellular matrix
Source: Sci Adv. 2025 Dec 19;11(51):eadz4291. doi: 10.1126/sciadv.adz4291 (PMC12716403; doi:10.1126/sciadv.adz4291)
Supplement: Supplementary file 2 — Tables S3 to S5 [file sciadv.adz4291_tables_s3_to_s5.zip › sciadv.adz4291_table_s5.csv]

	source	target	ligand	receptor	prob	pval	interaction_name	interaction_name_2	pathway_name	annotation	evidence
1	Cluster-3	Cluster-3	TGFB1	TGFbR1_R2	0.009966605	0	TGFB1_TGFBR1_TGFBR2	TGFB1 - (TGFBR1+TGFBR2)	TGFb	Secreted Signaling	KEGG: hsa04350
2	Cluster-0	Cluster-3	TGFB1	TGFbR1_R2	0.013651861	0	TGFB1_TGFBR1_TGFBR2	TGFB1 - (TGFBR1+TGFBR2)	TGFb	Secreted Signaling	KEGG: hsa04350
3	Cluster-1	Cluster-3	TGFB1	TGFbR1_R2	0.00555561	0	TGFB1_TGFBR1_TGFBR2	TGFB1 - (TGFBR1+TGFBR2)	TGFb	Secreted Signaling	KEGG: hsa04350
4	Cluster-2	Cluster-3	TGFB1	TGFbR1_R2	0.006327784	0	TGFB1_TGFBR1_TGFBR2	TGFB1 - (TGFBR1+TGFBR2)	TGFb	Secreted Signaling	KEGG: hsa04350
5	Cluster-4	Cluster-3	TGFB1	TGFbR1_R2	0.004424017	0	TGFB1_TGFBR1_TGFBR2	TGFB1 - (TGFBR1+TGFBR2)	TGFb	Secreted Signaling	KEGG: hsa04350
6	Cluster-5	Cluster-3	TGFB1	TGFbR1_R2	0.004627708	0	TGFB1_TGFBR1_TGFBR2	TGFB1 - (TGFBR1+TGFBR2)	TGFb	Secreted Signaling	KEGG: hsa04350
7	Cluster-3	Cluster-0	TGFB1	TGFbR1_R2	0.011897173	0	TGFB1_TGFBR1_TGFBR2	TGFB1 - (TGFBR1+TGFBR2)	TGFb	Secreted Signaling	KEGG: hsa04350
8	Cluster-0	Cluster-0	TGFB1	TGFbR1_R2	0.016292477	0	TGFB1_TGFBR1_TGFBR2	TGFB1 - (TGFBR1+TGFBR2)	TGFb	Secreted Signaling	KEGG: hsa04350
9	Cluster-1	Cluster-0	TGFB1	TGFbR1_R2	0.006634258	0	TGFB1_TGFBR1_TGFBR2	TGFB1 - (TGFBR1+TGFBR2)	TGFb	Secreted Signaling	KEGG: hsa04350
10	Cluster-2	Cluster-0	TGFB1	TGFbR1_R2	0.007555859	0	TGFB1_TGFBR1_TGFBR2	TGFB1 - (TGFBR1+TGFBR2)	TGFb	Secreted Signaling	KEGG: hsa04350
11	Cluster-4	Cluster-0	TGFB1	TGFbR1_R2	0.005283132	0	TGFB1_TGFBR1_TGFBR2	TGFB1 - (TGFBR1+TGFBR2)	TGFb	Secreted Signaling	KEGG: hsa04350
12	Cluster-5	Cluster-0	TGFB1	TGFbR1_R2	0.005526135	0	TGFB1_TGFBR1_TGFBR2	TGFB1 - (TGFBR1+TGFBR2)	TGFb	Secreted Signaling	KEGG: hsa04350
13	Cluster-3	Cluster-3	TGFB2	TGFbR1_R2	0.009567203	0	TGFB2_TGFBR1_TGFBR2	TGFB2 - (TGFBR1+TGFBR2)	TGFb	Secreted Signaling	KEGG: hsa04350
14	Cluster-0	Cluster-3	TGFB2	TGFbR1_R2	0.011690983	0	TGFB2_TGFBR1_TGFBR2	TGFB2 - (TGFBR1+TGFBR2)	TGFb	Secreted Signaling	KEGG: hsa04350
15	Cluster-1	Cluster-3	TGFB2	TGFbR1_R2	0.004763554	0	TGFB2_TGFBR1_TGFBR2	TGFB2 - (TGFBR1+TGFBR2)	TGFb	Secreted Signaling	KEGG: hsa04350
16	Cluster-2	Cluster-3	TGFB2	TGFbR1_R2	0.00279031	0	TGFB2_TGFBR1_TGFBR2	TGFB2 - (TGFBR1+TGFBR2)	TGFb	Secreted Signaling	KEGG: hsa04350
17	Cluster-4	Cluster-3	TGFB2	TGFbR1_R2	0.003403764	0	TGFB2_TGFBR1_TGFBR2	TGFB2 - (TGFBR1+TGFBR2)	TGFb	Secreted Signaling	KEGG: hsa04350
18	Cluster-3	Cluster-0	TGFB2	TGFbR1_R2	0.011420757	0	TGFB2_TGFBR1_TGFBR2	TGFB2 - (TGFBR1+TGFBR2)	TGFb	Secreted Signaling	KEGG: hsa04350
19	Cluster-0	Cluster-0	TGFB2	TGFbR1_R2	0.013954325	0	TGFB2_TGFBR1_TGFBR2	TGFB2 - (TGFBR1+TGFBR2)	TGFb	Secreted Signaling	KEGG: hsa04350
20	Cluster-1	Cluster-0	TGFB2	TGFbR1_R2	0.005688738	0	TGFB2_TGFBR1_TGFBR2	TGFB2 - (TGFBR1+TGFBR2)	TGFb	Secreted Signaling	KEGG: hsa04350
21	Cluster-2	Cluster-0	TGFB2	TGFbR1_R2	0.003332697	0	TGFB2_TGFBR1_TGFBR2	TGFB2 - (TGFBR1+TGFBR2)	TGFb	Secreted Signaling	KEGG: hsa04350
22	Cluster-4	Cluster-0	TGFB2	TGFbR1_R2	0.00406509	0	TGFB2_TGFBR1_TGFBR2	TGFB2 - (TGFBR1+TGFBR2)	TGFb	Secreted Signaling	KEGG: hsa04350
23	Cluster-3	Cluster-3	BMP4	BMPR1A_BMPR2	0.003718582	0	BMP4_BMPR1A_BMPR2	BMP4 - (BMPR1A+BMPR2)	BMP	Secreted Signaling	KEGG: hsa04350; PMID:26893264
24	Cluster-0	Cluster-3	BMP4	BMPR1A_BMPR2	0.004911802	0	BMP4_BMPR1A_BMPR2	BMP4 - (BMPR1A+BMPR2)	BMP	Secreted Signaling	KEGG: hsa04350; PMID:26893264
25	Cluster-1	Cluster-3	BMP4	BMPR1A_BMPR2	0.004493043	0	BMP4_BMPR1A_BMPR2	BMP4 - (BMPR1A+BMPR2)	BMP	Secreted Signaling	KEGG: hsa04350; PMID:26893264
26	Cluster-2	Cluster-3	BMP4	BMPR1A_BMPR2	0.002254733	0	BMP4_BMPR1A_BMPR2	BMP4 - (BMPR1A+BMPR2)	BMP	Secreted Signaling	KEGG: hsa04350; PMID:26893264
27	Cluster-4	Cluster-3	BMP4	BMPR1A_BMPR2	0.001697105	0	BMP4_BMPR1A_BMPR2	BMP4 - (BMPR1A+BMPR2)	BMP	Secreted Signaling	KEGG: hsa04350; PMID:26893264
28	Cluster-3	Cluster-3	TGFA	EGFR	0.004205423	0	TGFA_EGFR	TGFA - EGFR	EGF	Secreted Signaling	KEGG: hsa04012
29	Cluster-3	Cluster-0	TGFA	EGFR	0.001265381	0	TGFA_EGFR	TGFA - EGFR	EGF	Secreted Signaling	KEGG: hsa04012
30	Cluster-3	Cluster-1	TGFA	EGFR	0.000788557	0	TGFA_EGFR	TGFA - EGFR	EGF	Secreted Signaling	KEGG: hsa04012
31	Cluster-3	Cluster-4	TGFA	EGFR	0.001342387	0	TGFA_EGFR	TGFA - EGFR	EGF	Secreted Signaling	KEGG: hsa04012
32	Cluster-3	Cluster-5	TGFA	EGFR	0.000541178	0	TGFA_EGFR	TGFA - EGFR	EGF	Secreted Signaling	KEGG: hsa04012
33	Cluster-3	Cluster-3	AREG	EGFR	0.034785987	0	AREG_EGFR	AREG - EGFR	EGF	Secreted Signaling	KEGG: hsa04012
34	Cluster-0	Cluster-3	AREG	EGFR	0.04131961	0	AREG_EGFR	AREG - EGFR	EGF	Secreted Signaling	KEGG: hsa04012
35	Cluster-1	Cluster-3	AREG	EGFR	0.054303328	0	AREG_EGFR	AREG - EGFR	EGF	Secreted Signaling	KEGG: hsa04012
36	Cluster-2	Cluster-3	AREG	EGFR	0.032098998	0	AREG_EGFR	AREG - EGFR	EGF	Secreted Signaling	KEGG: hsa04012
37	Cluster-4	Cluster-3	AREG	EGFR	0.041255833	0	AREG_EGFR	AREG - EGFR	EGF	Secreted Signaling	KEGG: hsa04012
38	Cluster-1	Cluster-0	AREG	EGFR	0.016935106	0	AREG_EGFR	AREG - EGFR	EGF	Secreted Signaling	KEGG: hsa04012
39	Cluster-3	Cluster-3	HBEGF	EGFR	0.033557492	0	HBEGF_EGFR	HBEGF - EGFR	EGF	Secreted Signaling	KEGG: hsa04012
40	Cluster-0	Cluster-3	HBEGF	EGFR	0.020742814	0	HBEGF_EGFR	HBEGF - EGFR	EGF	Secreted Signaling	KEGG: hsa04012
41	Cluster-1	Cluster-3	HBEGF	EGFR	0.007975688	0	HBEGF_EGFR	HBEGF - EGFR	EGF	Secreted Signaling	KEGG: hsa04012
42	Cluster-2	Cluster-3	HBEGF	EGFR	0.007237959	0	HBEGF_EGFR	HBEGF - EGFR	EGF	Secreted Signaling	KEGG: hsa04012
43	Cluster-4	Cluster-3	HBEGF	EGFR	0.02306712	0	HBEGF_EGFR	HBEGF - EGFR	EGF	Secreted Signaling	KEGG: hsa04012
44	Cluster-3	Cluster-0	HBEGF	EGFR	0.010309651	0	HBEGF_EGFR	HBEGF - EGFR	EGF	Secreted Signaling	KEGG: hsa04012
45	Cluster-0	Cluster-0	HBEGF	EGFR	0.006314674	0	HBEGF_EGFR	HBEGF - EGFR	EGF	Secreted Signaling	KEGG: hsa04012
46	Cluster-4	Cluster-0	HBEGF	EGFR	0.007033868	0	HBEGF_EGFR	HBEGF - EGFR	EGF	Secreted Signaling	KEGG: hsa04012
47	Cluster-3	Cluster-1	HBEGF	EGFR	0.006446744	0	HBEGF_EGFR	HBEGF - EGFR	EGF	Secreted Signaling	KEGG: hsa04012
48	Cluster-3	Cluster-4	HBEGF	EGFR	0.010931033	0.03	HBEGF_EGFR	HBEGF - EGFR	EGF	Secreted Signaling	KEGG: hsa04012
49	Cluster-3	Cluster-3	EREG	EGFR	0.020735694	0	EREG_EGFR	EREG - EGFR	EGF	Secreted Signaling	KEGG: hsa04012
50	Cluster-0	Cluster-3	EREG	EGFR	0.026107826	0	EREG_EGFR	EREG - EGFR	EGF	Secreted Signaling	KEGG: hsa04012
51	Cluster-1	Cluster-3	EREG	EGFR	0.009709795	0	EREG_EGFR	EREG - EGFR	EGF	Secreted Signaling	KEGG: hsa04012
52	Cluster-2	Cluster-3	EREG	EGFR	0.006879958	0.01	EREG_EGFR	EREG - EGFR	EGF	Secreted Signaling	KEGG: hsa04012
53	Cluster-4	Cluster-3	EREG	EGFR	0.028637116	0	EREG_EGFR	EREG - EGFR	EGF	Secreted Signaling	KEGG: hsa04012
54	Cluster-0	Cluster-0	EREG	EGFR	0.007978333	0	EREG_EGFR	EREG - EGFR	EGF	Secreted Signaling	KEGG: hsa04012
55	Cluster-4	Cluster-0	EREG	EGFR	0.008767073	0	EREG_EGFR	EREG - EGFR	EGF	Secreted Signaling	KEGG: hsa04012
56	Cluster-2	Cluster-3	MIF	CD74_CD44	0.096454508	0.01	MIF_CD74_CD44	MIF - (CD74+CD44)	MIF	Secreted Signaling	PMID: 29637711; PMID: 26175090
57	Cluster-5	Cluster-3	MIF	CD74_CD44	0.106059187	0	MIF_CD74_CD44	MIF - (CD74+CD44)	MIF	Secreted Signaling	PMID: 29637711; PMID: 26175090
58	Cluster-0	Cluster-0	MIF	CD74_CD44	0.093480021	0	MIF_CD74_CD44	MIF - (CD74+CD44)	MIF	Secreted Signaling	PMID: 29637711; PMID: 26175090
59	Cluster-1	Cluster-0	MIF	CD74_CD44	0.09614808	0	MIF_CD74_CD44	MIF - (CD74+CD44)	MIF	Secreted Signaling	PMID: 29637711; PMID: 26175090
60	Cluster-2	Cluster-0	MIF	CD74_CD44	0.101089121	0	MIF_CD74_CD44	MIF - (CD74+CD44)	MIF	Secreted Signaling	PMID: 29637711; PMID: 26175090
61	Cluster-5	Cluster-0	MIF	CD74_CD44	0.111098557	0	MIF_CD74_CD44	MIF - (CD74+CD44)	MIF	Secreted Signaling	PMID: 29637711; PMID: 26175090
62	Cluster-5	Cluster-1	MIF	CD74_CD44	0.102731553	0	MIF_CD74_CD44	MIF - (CD74+CD44)	MIF	Secreted Signaling	PMID: 29637711; PMID: 26175090
63	Cluster-5	Cluster-2	MIF	CD74_CD44	0.103286487	0	MIF_CD74_CD44	MIF - (CD74+CD44)	MIF	Secreted Signaling	PMID: 29637711; PMID: 26175090
64	Cluster-3	Cluster-4	MIF	CD74_CD44	0.154813068	0	MIF_CD74_CD44	MIF - (CD74+CD44)	MIF	Secreted Signaling	PMID: 29637711; PMID: 26175090
65	Cluster-0	Cluster-4	MIF	CD74_CD44	0.15913122	0	MIF_CD74_CD44	MIF - (CD74+CD44)	MIF	Secreted Signaling	PMID: 29637711; PMID: 26175090
66	Cluster-1	Cluster-4	MIF	CD74_CD44	0.163335446	0	MIF_CD74_CD44	MIF - (CD74+CD44)	MIF	Secreted Signaling	PMID: 29637711; PMID: 26175090
67	Cluster-2	Cluster-4	MIF	CD74_CD44	0.171075724	0	MIF_CD74_CD44	MIF - (CD74+CD44)	MIF	Secreted Signaling	PMID: 29637711; PMID: 26175090
68	Cluster-4	Cluster-4	MIF	CD74_CD44	0.154784866	0	MIF_CD74_CD44	MIF - (CD74+CD44)	MIF	Secreted Signaling	PMID: 29637711; PMID: 26175090
69	Cluster-5	Cluster-4	MIF	CD74_CD44	0.186576613	0	MIF_CD74_CD44	MIF - (CD74+CD44)	MIF	Secreted Signaling	PMID: 29637711; PMID: 26175090
70	Cluster-3	Cluster-1	NAMPT	INSR	0.01736625	0	NAMPT_INSR	NAMPT - INSR	VISFATIN	Secreted Signaling	PMID: 28490838
71	Cluster-0	Cluster-1	NAMPT	INSR	0.022467546	0	NAMPT_INSR	NAMPT - INSR	VISFATIN	Secreted Signaling	PMID: 28490838
72	Cluster-1	Cluster-1	NAMPT	INSR	0.018415953	0	NAMPT_INSR	NAMPT - INSR	VISFATIN	Secreted Signaling	PMID: 28490838
73	Cluster-2	Cluster-1	NAMPT	INSR	0.01160156	0	NAMPT_INSR	NAMPT - INSR	VISFATIN	Secreted Signaling	PMID: 28490838
74	Cluster-4	Cluster-1	NAMPT	INSR	0.02200223	0	NAMPT_INSR	NAMPT - INSR	VISFATIN	Secreted Signaling	PMID: 28490838
75	Cluster-3	Cluster-3	NAMPT	ITGA5_ITGB1	0.057295939	0	NAMPT_ITGA5_ITGB1	NAMPT - (ITGA5+ITGB1)	VISFATIN	Secreted Signaling	PMID: 28490838
76	Cluster-0	Cluster-3	NAMPT	ITGA5_ITGB1	0.073252112	0	NAMPT_ITGA5_ITGB1	NAMPT - (ITGA5+ITGB1)	VISFATIN	Secreted Signaling	PMID: 28490838
77	Cluster-1	Cluster-3	NAMPT	ITGA5_ITGB1	0.060610322	0	NAMPT_ITGA5_ITGB1	NAMPT - (ITGA5+ITGB1)	VISFATIN	Secreted Signaling	PMID: 28490838
78	Cluster-2	Cluster-3	NAMPT	ITGA5_ITGB1	0.038800042	0.03	NAMPT_ITGA5_ITGB1	NAMPT - (ITGA5+ITGB1)	VISFATIN	Secreted Signaling	PMID: 28490838
79	Cluster-4	Cluster-3	NAMPT	ITGA5_ITGB1	0.071812286	0	NAMPT_ITGA5_ITGB1	NAMPT - (ITGA5+ITGB1)	VISFATIN	Secreted Signaling	PMID: 28490838
80	Cluster-5	Cluster-3	NAMPT	ITGA5_ITGB1	0.005804476	0.03	NAMPT_ITGA5_ITGB1	NAMPT - (ITGA5+ITGB1)	VISFATIN	Secreted Signaling	PMID: 28490838
81	Cluster-3	Cluster-4	NAMPT	ITGA5_ITGB1	0.096763043	0	NAMPT_ITGA5_ITGB1	NAMPT - (ITGA5+ITGB1)	VISFATIN	Secreted Signaling	PMID: 28490838
82	Cluster-0	Cluster-4	NAMPT	ITGA5_ITGB1	0.122284563	0	NAMPT_ITGA5_ITGB1	NAMPT - (ITGA5+ITGB1)	VISFATIN	Secreted Signaling	PMID: 28490838
83	Cluster-1	Cluster-4	NAMPT	ITGA5_ITGB1	0.102113171	0	NAMPT_ITGA5_ITGB1	NAMPT - (ITGA5+ITGB1)	VISFATIN	Secreted Signaling	PMID: 28490838
84	Cluster-2	Cluster-4	NAMPT	ITGA5_ITGB1	0.066424351	0	NAMPT_ITGA5_ITGB1	NAMPT - (ITGA5+ITGB1)	VISFATIN	Secreted Signaling	PMID: 28490838
85	Cluster-4	Cluster-4	NAMPT	ITGA5_ITGB1	0.120005765	0	NAMPT_ITGA5_ITGB1	NAMPT - (ITGA5+ITGB1)	VISFATIN	Secreted Signaling	PMID: 28490838
86	Cluster-4	Cluster-3	ANGPTL2	ITGA5_ITGB1	0.010518464	0	ANGPTL2_ITGA5_ITGB1	ANGPTL2 - (ITGA5+ITGB1)	ANGPTL	Secreted Signaling	PMID: 24478758
87	Cluster-4	Cluster-4	ANGPTL2	ITGA5_ITGB1	0.018392546	0	ANGPTL2_ITGA5_ITGB1	ANGPTL2 - (ITGA5+ITGB1)	ANGPTL	Secreted Signaling	PMID: 24478758
88	Cluster-4	Cluster-3	ANGPTL2	TLR4	0.002196223	0	ANGPTL2_TLR4	ANGPTL2 - TLR4	ANGPTL	Secreted Signaling	PMID: 24478758
89	Cluster-4	Cluster-0	ANGPTL2	TLR4	0.001870778	0	ANGPTL2_TLR4	ANGPTL2 - TLR4	ANGPTL	Secreted Signaling	PMID: 24478758
90	Cluster-4	Cluster-4	ANGPTL2	TLR4	0.002361791	0	ANGPTL2_TLR4	ANGPTL2 - TLR4	ANGPTL	Secreted Signaling	PMID: 24478758
91	Cluster-3	Cluster-3	ANGPTL4	ITGA5_ITGB1	0.005617698	0	ANGPTL4_ITGA5_ITGB1	ANGPTL4 - (ITGA5+ITGB1)	ANGPTL	Secreted Signaling	PMID: 30049845
92	Cluster-0	Cluster-3	ANGPTL4	ITGA5_ITGB1	0.004916488	0	ANGPTL4_ITGA5_ITGB1	ANGPTL4 - (ITGA5+ITGB1)	ANGPTL	Secreted Signaling	PMID: 30049845
93	Cluster-1	Cluster-3	ANGPTL4	ITGA5_ITGB1	0.007733849	0	ANGPTL4_ITGA5_ITGB1	ANGPTL4 - (ITGA5+ITGB1)	ANGPTL	Secreted Signaling	PMID: 30049845
94	Cluster-2	Cluster-3	ANGPTL4	ITGA5_ITGB1	0.008854467	0	ANGPTL4_ITGA5_ITGB1	ANGPTL4 - (ITGA5+ITGB1)	ANGPTL	Secreted Signaling	PMID: 30049845
95	Cluster-4	Cluster-3	ANGPTL4	ITGA5_ITGB1	0.007659394	0	ANGPTL4_ITGA5_ITGB1	ANGPTL4 - (ITGA5+ITGB1)	ANGPTL	Secreted Signaling	PMID: 30049845
96	Cluster-3	Cluster-4	ANGPTL4	ITGA5_ITGB1	0.009859642	0	ANGPTL4_ITGA5_ITGB1	ANGPTL4 - (ITGA5+ITGB1)	ANGPTL	Secreted Signaling	PMID: 30049845
97	Cluster-0	Cluster-4	ANGPTL4	ITGA5_ITGB1	0.008633542	0	ANGPTL4_ITGA5_ITGB1	ANGPTL4 - (ITGA5+ITGB1)	ANGPTL	Secreted Signaling	PMID: 30049845
98	Cluster-1	Cluster-4	ANGPTL4	ITGA5_ITGB1	0.013551928	0	ANGPTL4_ITGA5_ITGB1	ANGPTL4 - (ITGA5+ITGB1)	ANGPTL	Secreted Signaling	PMID: 30049845
99	Cluster-2	Cluster-4	ANGPTL4	ITGA5_ITGB1	0.015502403	0	ANGPTL4_ITGA5_ITGB1	ANGPTL4 - (ITGA5+ITGB1)	ANGPTL	Secreted Signaling	PMID: 30049845
100	Cluster-4	Cluster-4	ANGPTL4	ITGA5_ITGB1	0.01342222	0	ANGPTL4_ITGA5_ITGB1	ANGPTL4 - (ITGA5+ITGB1)	ANGPTL	Secreted Signaling	PMID: 30049845
101	Cluster-1	Cluster-3	ANGPTL4	CDH11	0.001261526	0.01	ANGPTL4_CDH11	ANGPTL4 - CDH11	ANGPTL	Secreted Signaling	PMID: 30049845
102	Cluster-2	Cluster-3	ANGPTL4	CDH11	0.001445684	0	ANGPTL4_CDH11	ANGPTL4 - CDH11	ANGPTL	Secreted Signaling	PMID: 30049845
103	Cluster-3	Cluster-0	ANGPTL4	CDH11	0.001332438	0	ANGPTL4_CDH11	ANGPTL4 - CDH11	ANGPTL	Secreted Signaling	PMID: 30049845
104	Cluster-0	Cluster-0	ANGPTL4	CDH11	0.001165494	0	ANGPTL4_CDH11	ANGPTL4 - CDH11	ANGPTL	Secreted Signaling	PMID: 30049845
105	Cluster-1	Cluster-0	ANGPTL4	CDH11	0.001837341	0	ANGPTL4_CDH11	ANGPTL4 - CDH11	ANGPTL	Secreted Signaling	PMID: 30049845
106	Cluster-2	Cluster-0	ANGPTL4	CDH11	0.002105381	0	ANGPTL4_CDH11	ANGPTL4 - CDH11	ANGPTL	Secreted Signaling	PMID: 30049845
107	Cluster-4	Cluster-0	ANGPTL4	CDH11	0.001819549	0	ANGPTL4_CDH11	ANGPTL4 - CDH11	ANGPTL	Secreted Signaling	PMID: 30049845
108	Cluster-3	Cluster-3	ANGPTL4	SDC1	0.000851625	0	ANGPTL4_SDC1	ANGPTL4 - SDC1	ANGPTL	Secreted Signaling	PMID: 29017031
109	Cluster-0	Cluster-3	ANGPTL4	SDC1	0.000744879	0	ANGPTL4_SDC1	ANGPTL4 - SDC1	ANGPTL	Secreted Signaling	PMID: 29017031
110	Cluster-1	Cluster-3	ANGPTL4	SDC1	0.001174548	0	ANGPTL4_SDC1	ANGPTL4 - SDC1	ANGPTL	Secreted Signaling	PMID: 29017031
111	Cluster-2	Cluster-3	ANGPTL4	SDC1	0.001346027	0	ANGPTL4_SDC1	ANGPTL4 - SDC1	ANGPTL	Secreted Signaling	PMID: 29017031
112	Cluster-4	Cluster-3	ANGPTL4	SDC1	0.001163166	0	ANGPTL4_SDC1	ANGPTL4 - SDC1	ANGPTL	Secreted Signaling	PMID: 29017031
113	Cluster-1	Cluster-3	ANGPTL4	SDC3	0.001512714	0	ANGPTL4_SDC3	ANGPTL4 - SDC3	ANGPTL	Secreted Signaling	PMID: 29017031
114	Cluster-2	Cluster-3	ANGPTL4	SDC3	0.001733478	0	ANGPTL4_SDC3	ANGPTL4 - SDC3	ANGPTL	Secreted Signaling	PMID: 29017031
115	Cluster-4	Cluster-3	ANGPTL4	SDC3	0.00149806	0.04	ANGPTL4_SDC3	ANGPTL4 - SDC3	ANGPTL	Secreted Signaling	PMID: 29017031
116	Cluster-3	Cluster-0	ANGPTL4	SDC3	0.001325667	0	ANGPTL4_SDC3	ANGPTL4 - SDC3	ANGPTL	Secreted Signaling	PMID: 29017031
117	Cluster-0	Cluster-0	ANGPTL4	SDC3	0.00115957	0	ANGPTL4_SDC3	ANGPTL4 - SDC3	ANGPTL	Secreted Signaling	PMID: 29017031
118	Cluster-1	Cluster-0	ANGPTL4	SDC3	0.001828009	0	ANGPTL4_SDC3	ANGPTL4 - SDC3	ANGPTL	Secreted Signaling	PMID: 29017031
119	Cluster-2	Cluster-0	ANGPTL4	SDC3	0.00209469	0	ANGPTL4_SDC3	ANGPTL4 - SDC3	ANGPTL	Secreted Signaling	PMID: 29017031
120	Cluster-4	Cluster-0	ANGPTL4	SDC3	0.001810307	0	ANGPTL4_SDC3	ANGPTL4 - SDC3	ANGPTL	Secreted Signaling	PMID: 29017031
121	Cluster-1	Cluster-4	ANGPTL4	SDC3	0.001616414	0.01	ANGPTL4_SDC3	ANGPTL4 - SDC3	ANGPTL	Secreted Signaling	PMID: 29017031
122	Cluster-2	Cluster-4	ANGPTL4	SDC3	0.001852284	0	ANGPTL4_SDC3	ANGPTL4 - SDC3	ANGPTL	Secreted Signaling	PMID: 29017031
123	Cluster-4	Cluster-4	ANGPTL4	SDC3	0.001600758	0.02	ANGPTL4_SDC3	ANGPTL4 - SDC3	ANGPTL	Secreted Signaling	PMID: 29017031
124	Cluster-2	Cluster-0	ANGPTL4	SDC4	0.016693119	0	ANGPTL4_SDC4	ANGPTL4 - SDC4	ANGPTL	Secreted Signaling	PMID: 29017031
125	Cluster-3	Cluster-1	ANGPTL4	SDC4	0.016967546	0	ANGPTL4_SDC4	ANGPTL4 - SDC4	ANGPTL	Secreted Signaling	PMID: 29017031
126	Cluster-0	Cluster-1	ANGPTL4	SDC4	0.014870815	0	ANGPTL4_SDC4	ANGPTL4 - SDC4	ANGPTL	Secreted Signaling	PMID: 29017031
127	Cluster-1	Cluster-1	ANGPTL4	SDC4	0.023259106	0	ANGPTL4_SDC4	ANGPTL4 - SDC4	ANGPTL	Secreted Signaling	PMID: 29017031
128	Cluster-2	Cluster-1	ANGPTL4	SDC4	0.026569066	0	ANGPTL4_SDC4	ANGPTL4 - SDC4	ANGPTL	Secreted Signaling	PMID: 29017031
129	Cluster-4	Cluster-1	ANGPTL4	SDC4	0.023038659	0	ANGPTL4_SDC4	ANGPTL4 - SDC4	ANGPTL	Secreted Signaling	PMID: 29017031
130	Cluster-3	Cluster-2	ANGPTL4	SDC4	0.016913957	0	ANGPTL4_SDC4	ANGPTL4 - SDC4	ANGPTL	Secreted Signaling	PMID: 29017031
131	Cluster-0	Cluster-2	ANGPTL4	SDC4	0.014823749	0.01	ANGPTL4_SDC4	ANGPTL4 - SDC4	ANGPTL	Secreted Signaling	PMID: 29017031
132	Cluster-1	Cluster-2	ANGPTL4	SDC4	0.023186115	0	ANGPTL4_SDC4	ANGPTL4 - SDC4	ANGPTL	Secreted Signaling	PMID: 29017031
133	Cluster-2	Cluster-2	ANGPTL4	SDC4	0.02648597	0	ANGPTL4_SDC4	ANGPTL4 - SDC4	ANGPTL	Secreted Signaling	PMID: 29017031
134	Cluster-4	Cluster-2	ANGPTL4	SDC4	0.022966343	0	ANGPTL4_SDC4	ANGPTL4 - SDC4	ANGPTL	Secreted Signaling	PMID: 29017031
135	Cluster-3	Cluster-4	ANGPTL4	SDC4	0.020943195	0	ANGPTL4_SDC4	ANGPTL4 - SDC4	ANGPTL	Secreted Signaling	PMID: 29017031
136	Cluster-0	Cluster-4	ANGPTL4	SDC4	0.018364359	0	ANGPTL4_SDC4	ANGPTL4 - SDC4	ANGPTL	Secreted Signaling	PMID: 29017031
137	Cluster-1	Cluster-4	ANGPTL4	SDC4	0.028665937	0	ANGPTL4_SDC4	ANGPTL4 - SDC4	ANGPTL	Secreted Signaling	PMID: 29017031
138	Cluster-2	Cluster-4	ANGPTL4	SDC4	0.032719558	0	ANGPTL4_SDC4	ANGPTL4 - SDC4	ANGPTL	Secreted Signaling	PMID: 29017031
139	Cluster-4	Cluster-4	ANGPTL4	SDC4	0.028395734	0	ANGPTL4_SDC4	ANGPTL4 - SDC4	ANGPTL	Secreted Signaling	PMID: 29017031
140	Cluster-4	Cluster-3	MDK	SDC1	0.000704711	0	MDK_SDC1	MDK - SDC1	MK	Secreted Signaling	PMID: 28356350
141	Cluster-4	Cluster-3	MDK	SDC4	0.007811632	0	MDK_SDC4	MDK - SDC4	MK	Secreted Signaling	PMID: 28356350
142	Cluster-4	Cluster-0	MDK	SDC4	0.008804126	0	MDK_SDC4	MDK - SDC4	MK	Secreted Signaling	PMID: 28356350
143	Cluster-4	Cluster-1	MDK	SDC4	0.014079633	0	MDK_SDC4	MDK - SDC4	MK	Secreted Signaling	PMID: 28356350
144	Cluster-4	Cluster-2	MDK	SDC4	0.014035034	0	MDK_SDC4	MDK - SDC4	MK	Secreted Signaling	PMID: 28356350
145	Cluster-4	Cluster-4	MDK	SDC4	0.017390588	0	MDK_SDC4	MDK - SDC4	MK	Secreted Signaling	PMID: 28356350
146	Cluster-4	Cluster-5	MDK	SDC4	0.001986632	0	MDK_SDC4	MDK - SDC4	MK	Secreted Signaling	PMID: 28356350
147	Cluster-4	Cluster-3	MDK	ITGA6_ITGB1	0.01185885	0	MDK_ITGA6_ITGB1	MDK - (ITGA6+ITGB1)	MK	Secreted Signaling	PMID: 28356350
148	Cluster-4	Cluster-0	MDK	ITGA6_ITGB1	0.008253221	0	MDK_ITGA6_ITGB1	MDK - (ITGA6+ITGB1)	MK	Secreted Signaling	PMID: 28356350
149	Cluster-4	Cluster-1	MDK	ITGA6_ITGB1	0.004058122	0	MDK_ITGA6_ITGB1	MDK - (ITGA6+ITGB1)	MK	Secreted Signaling	PMID: 28356350
150	Cluster-4	Cluster-4	MDK	ITGA6_ITGB1	0.004434461	0	MDK_ITGA6_ITGB1	MDK - (ITGA6+ITGB1)	MK	Secreted Signaling	PMID: 28356350
151	Cluster-4	Cluster-5	MDK	ITGA6_ITGB1	0.004494815	0	MDK_ITGA6_ITGB1	MDK - (ITGA6+ITGB1)	MK	Secreted Signaling	PMID: 28356350
152	Cluster-4	Cluster-3	MDK	LRP1	0.000702961	0	MDK_LRP1	MDK - LRP1	MK	Secreted Signaling	PMID: 28356350
153	Cluster-4	Cluster-0	MDK	LRP1	0.001011673	0	MDK_LRP1	MDK - LRP1	MK	Secreted Signaling	PMID: 28356350
154	Cluster-4	Cluster-4	MDK	LRP1	0.001050626	0	MDK_LRP1	MDK - LRP1	MK	Secreted Signaling	PMID: 28356350
155	Cluster-4	Cluster-3	MDK	NCL	0.016384544	0	MDK_NCL	MDK - NCL	MK	Secreted Signaling	PMID: 28356350
156	Cluster-4	Cluster-0	MDK	NCL	0.014678598	0	MDK_NCL	MDK - NCL	MK	Secreted Signaling	PMID: 28356350
157	Cluster-4	Cluster-1	MDK	NCL	0.011226045	0	MDK_NCL	MDK - NCL	MK	Secreted Signaling	PMID: 28356350
158	Cluster-4	Cluster-2	MDK	NCL	0.005651235	0	MDK_NCL	MDK - NCL	MK	Secreted Signaling	PMID: 28356350
159	Cluster-4	Cluster-4	MDK	NCL	0.011445642	0	MDK_NCL	MDK - NCL	MK	Secreted Signaling	PMID: 28356350
160	Cluster-4	Cluster-5	MDK	NCL	0.01317777	0	MDK_NCL	MDK - NCL	MK	Secreted Signaling	PMID: 28356350
161	Cluster-3	Cluster-3	PTN	SDC1	0.000469118	0	PTN_SDC1	PTN - SDC1	PTN	Secreted Signaling	PMID: 28356350; PMID: 25620911
162	Cluster-4	Cluster-3	PTN	SDC1	0.000723327	0	PTN_SDC1	PTN - SDC1	PTN	Secreted Signaling	PMID: 28356350; PMID: 25620911
163	Cluster-3	Cluster-3	PTN	SDC3	0.000604305	0	PTN_SDC3	PTN - SDC3	PTN	Secreted Signaling	PMID: 28356350; PMID: 25620911
164	Cluster-4	Cluster-3	PTN	SDC3	0.000931702	0	PTN_SDC3	PTN - SDC3	PTN	Secreted Signaling	PMID: 28356350; PMID: 25620911
165	Cluster-3	Cluster-0	PTN	SDC3	0.000730399	0	PTN_SDC3	PTN - SDC3	PTN	Secreted Signaling	PMID: 28356350; PMID: 25620911
166	Cluster-4	Cluster-0	PTN	SDC3	0.001126033	0	PTN_SDC3	PTN - SDC3	PTN	Secreted Signaling	PMID: 28356350; PMID: 25620911
167	Cluster-3	Cluster-4	PTN	SDC3	0.000645772	0	PTN_SDC3	PTN - SDC3	PTN	Secreted Signaling	PMID: 28356350; PMID: 25620911
168	Cluster-4	Cluster-4	PTN	SDC3	0.000995612	0	PTN_SDC3	PTN - SDC3	PTN	Secreted Signaling	PMID: 28356350; PMID: 25620911
169	Cluster-3	Cluster-3	PTN	SDC4	0.005212507	0	PTN_SDC4	PTN - SDC4	PTN	Secreted Signaling	PMID: 28356350; PMID: 25620911
170	Cluster-4	Cluster-3	PTN	SDC4	0.008016482	0	PTN_SDC4	PTN - SDC4	PTN	Secreted Signaling	PMID: 28356350; PMID: 25620911
171	Cluster-3	Cluster-0	PTN	SDC4	0.005876729	0	PTN_SDC4	PTN - SDC4	PTN	Secreted Signaling	PMID: 28356350; PMID: 25620911
172	Cluster-4	Cluster-0	PTN	SDC4	0.009034765	0	PTN_SDC4	PTN - SDC4	PTN	Secreted Signaling	PMID: 28356350; PMID: 25620911
173	Cluster-3	Cluster-1	PTN	SDC4	0.009414777	0	PTN_SDC4	PTN - SDC4	PTN	Secreted Signaling	PMID: 28356350; PMID: 25620911
174	Cluster-4	Cluster-1	PTN	SDC4	0.014446459	0	PTN_SDC4	PTN - SDC4	PTN	Secreted Signaling	PMID: 28356350; PMID: 25620911
175	Cluster-3	Cluster-2	PTN	SDC4	0.009384815	0	PTN_SDC4	PTN - SDC4	PTN	Secreted Signaling	PMID: 28356350; PMID: 25620911
176	Cluster-4	Cluster-2	PTN	SDC4	0.014400716	0	PTN_SDC4	PTN - SDC4	PTN	Secreted Signaling	PMID: 28356350; PMID: 25620911
177	Cluster-3	Cluster-4	PTN	SDC4	0.011641702	0	PTN_SDC4	PTN - SDC4	PTN	Secreted Signaling	PMID: 28356350; PMID: 25620911
178	Cluster-4	Cluster-4	PTN	SDC4	0.017842117	0	PTN_SDC4	PTN - SDC4	PTN	Secreted Signaling	PMID: 28356350; PMID: 25620911
179	Cluster-3	Cluster-5	PTN	SDC4	0.001323046	0	PTN_SDC4	PTN - SDC4	PTN	Secreted Signaling	PMID: 28356350; PMID: 25620911
180	Cluster-4	Cluster-5	PTN	SDC4	0.002039043	0	PTN_SDC4	PTN - SDC4	PTN	Secreted Signaling	PMID: 28356350; PMID: 25620911
181	Cluster-3	Cluster-3	PTN	NCL	0.010964519	0	PTN_NCL	PTN - NCL	PTN	Secreted Signaling	PMID: 28356350; PMID: 25620911
182	Cluster-4	Cluster-3	PTN	NCL	0.016810398	0	PTN_NCL	PTN - NCL	PTN	Secreted Signaling	PMID: 28356350; PMID: 25620911
183	Cluster-3	Cluster-0	PTN	NCL	0.00981727	0	PTN_NCL	PTN - NCL	PTN	Secreted Signaling	PMID: 28356350; PMID: 25620911
184	Cluster-4	Cluster-0	PTN	NCL	0.015060792	0	PTN_NCL	PTN - NCL	PTN	Secreted Signaling	PMID: 28356350; PMID: 25620911
185	Cluster-3	Cluster-1	PTN	NCL	0.007499447	0	PTN_NCL	PTN - NCL	PTN	Secreted Signaling	PMID: 28356350; PMID: 25620911
186	Cluster-4	Cluster-1	PTN	NCL	0.011519394	0	PTN_NCL	PTN - NCL	PTN	Secreted Signaling	PMID: 28356350; PMID: 25620911
187	Cluster-3	Cluster-2	PTN	NCL	0.003768198	0	PTN_NCL	PTN - NCL	PTN	Secreted Signaling	PMID: 28356350; PMID: 25620911
188	Cluster-4	Cluster-2	PTN	NCL	0.005799763	0	PTN_NCL	PTN - NCL	PTN	Secreted Signaling	PMID: 28356350; PMID: 25620911
189	Cluster-3	Cluster-4	PTN	NCL	0.00764671	0	PTN_NCL	PTN - NCL	PTN	Secreted Signaling	PMID: 28356350; PMID: 25620911
190	Cluster-4	Cluster-4	PTN	NCL	0.011744661	0	PTN_NCL	PTN - NCL	PTN	Secreted Signaling	PMID: 28356350; PMID: 25620911
191	Cluster-3	Cluster-5	PTN	NCL	0.008809049	0	PTN_NCL	PTN - NCL	PTN	Secreted Signaling	PMID: 28356350; PMID: 25620911
192	Cluster-4	Cluster-5	PTN	NCL	0.013521422	0	PTN_NCL	PTN - NCL	PTN	Secreted Signaling	PMID: 28356350; PMID: 25620911
193	Cluster-3	Cluster-3	GAS6	AXL	0.116969736	0	GAS6_AXL	GAS6 - AXL	GAS	Secreted Signaling	PMID: 27801848
194	Cluster-1	Cluster-3	GAS6	AXL	0.130565499	0	GAS6_AXL	GAS6 - AXL	GAS	Secreted Signaling	PMID: 27801848
195	Cluster-2	Cluster-3	GAS6	AXL	0.13759267	0	GAS6_AXL	GAS6 - AXL	GAS	Secreted Signaling	PMID: 27801848
196	Cluster-5	Cluster-3	GAS6	AXL	0.125955973	0.01	GAS6_AXL	GAS6 - AXL	GAS	Secreted Signaling	PMID: 27801848
197	Cluster-3	Cluster-1	GAS6	AXL	0.134546297	0	GAS6_AXL	GAS6 - AXL	GAS	Secreted Signaling	PMID: 27801848
198	Cluster-0	Cluster-1	GAS6	AXL	0.124065202	0	GAS6_AXL	GAS6 - AXL	GAS	Secreted Signaling	PMID: 27801848
199	Cluster-1	Cluster-1	GAS6	AXL	0.149838374	0	GAS6_AXL	GAS6 - AXL	GAS	Secreted Signaling	PMID: 27801848
200	Cluster-2	Cluster-1	GAS6	AXL	0.157714669	0	GAS6_AXL	GAS6 - AXL	GAS	Secreted Signaling	PMID: 27801848
201	Cluster-5	Cluster-1	GAS6	AXL	0.144661644	0	GAS6_AXL	GAS6 - AXL	GAS	Secreted Signaling	PMID: 27801848
202	Cluster-3	Cluster-2	GAS6	AXL	0.140309152	0	GAS6_AXL	GAS6 - AXL	GAS	Secreted Signaling	PMID: 27801848
203	Cluster-0	Cluster-2	GAS6	AXL	0.129446279	0	GAS6_AXL	GAS6 - AXL	GAS	Secreted Signaling	PMID: 27801848
204	Cluster-1	Cluster-2	GAS6	AXL	0.156138047	0	GAS6_AXL	GAS6 - AXL	GAS	Secreted Signaling	PMID: 27801848
205	Cluster-2	Cluster-2	GAS6	AXL	0.164281498	0	GAS6_AXL	GAS6 - AXL	GAS	Secreted Signaling	PMID: 27801848
206	Cluster-4	Cluster-2	GAS6	AXL	0.117508834	0.02	GAS6_AXL	GAS6 - AXL	GAS	Secreted Signaling	PMID: 27801848
207	Cluster-5	Cluster-2	GAS6	AXL	0.150782273	0	GAS6_AXL	GAS6 - AXL	GAS	Secreted Signaling	PMID: 27801848
208	Cluster-3	Cluster-3	GRN	SORT1	0.020630541	0	GRN_SORT1	GRN - SORT1	GRN	Secreted Signaling	PMID: 29555433
209	Cluster-0	Cluster-3	GRN	SORT1	0.024374039	0	GRN_SORT1	GRN - SORT1	GRN	Secreted Signaling	PMID: 29555433
210	Cluster-1	Cluster-3	GRN	SORT1	0.022977406	0	GRN_SORT1	GRN - SORT1	GRN	Secreted Signaling	PMID: 29555433
211	Cluster-2	Cluster-3	GRN	SORT1	0.024679416	0	GRN_SORT1	GRN - SORT1	GRN	Secreted Signaling	PMID: 29555433
212	Cluster-4	Cluster-3	GRN	SORT1	0.027818259	0	GRN_SORT1	GRN - SORT1	GRN	Secreted Signaling	PMID: 29555433
213	Cluster-5	Cluster-3	GRN	SORT1	0.015071451	0	GRN_SORT1	GRN - SORT1	GRN	Secreted Signaling	PMID: 29555433
214	Cluster-0	Cluster-0	GRN	SORT1	0.01203408	0	GRN_SORT1	GRN - SORT1	GRN	Secreted Signaling	PMID: 29555433
215	Cluster-1	Cluster-0	GRN	SORT1	0.011336311	0	GRN_SORT1	GRN - SORT1	GRN	Secreted Signaling	PMID: 29555433
216	Cluster-2	Cluster-0	GRN	SORT1	0.012186784	0	GRN_SORT1	GRN - SORT1	GRN	Secreted Signaling	PMID: 29555433
217	Cluster-4	Cluster-0	GRN	SORT1	0.01375917	0	GRN_SORT1	GRN - SORT1	GRN	Secreted Signaling	PMID: 29555433
218	Cluster-4	Cluster-4	GRN	SORT1	0.012741054	0.04	GRN_SORT1	GRN - SORT1	GRN	Secreted Signaling	PMID: 29555433
219	Cluster-3	Cluster-4	RARRES2	GPR1	0.003328594	0	RARRES2_GPR1	RARRES2 - GPR1	CHEMERIN	Secreted Signaling	PMID: 24671882
220	Cluster-0	Cluster-4	RARRES2	GPR1	0.007972311	0	RARRES2_GPR1	RARRES2 - GPR1	CHEMERIN	Secreted Signaling	PMID: 24671882
221	Cluster-1	Cluster-4	RARRES2	GPR1	0.008691659	0	RARRES2_GPR1	RARRES2 - GPR1	CHEMERIN	Secreted Signaling	PMID: 24671882
222	Cluster-2	Cluster-4	RARRES2	GPR1	0.009139892	0	RARRES2_GPR1	RARRES2 - GPR1	CHEMERIN	Secreted Signaling	PMID: 24671882
223	Cluster-4	Cluster-4	RARRES2	GPR1	0.008367231	0	RARRES2_GPR1	RARRES2 - GPR1	CHEMERIN	Secreted Signaling	PMID: 24671882
224	Cluster-5	Cluster-4	RARRES2	GPR1	0.002487822	0	RARRES2_GPR1	RARRES2 - GPR1	CHEMERIN	Secreted Signaling	PMID: 24671882
225	Cluster-3	Cluster-3	COL4A1	ITGA1_ITGB1	0.005986272	0	COL4A1_ITGA1_ITGB1	COL4A1 - (ITGA1+ITGB1)	COLLAGEN	ECM-Receptor	KEGG: hsa04512
226	Cluster-0	Cluster-3	COL4A1	ITGA1_ITGB1	0.004206959	0	COL4A1_ITGA1_ITGB1	COL4A1 - (ITGA1+ITGB1)	COLLAGEN	ECM-Receptor	KEGG: hsa04512
227	Cluster-4	Cluster-3	COL4A1	ITGA1_ITGB1	0.007134597	0	COL4A1_ITGA1_ITGB1	COL4A1 - (ITGA1+ITGB1)	COLLAGEN	ECM-Receptor	KEGG: hsa04512
228	Cluster-3	Cluster-0	COL4A1	ITGA1_ITGB1	0.006137797	0	COL4A1_ITGA1_ITGB1	COL4A1 - (ITGA1+ITGB1)	COLLAGEN	ECM-Receptor	KEGG: hsa04512
229	Cluster-0	Cluster-0	COL4A1	ITGA1_ITGB1	0.004313641	0	COL4A1_ITGA1_ITGB1	COL4A1 - (ITGA1+ITGB1)	COLLAGEN	ECM-Receptor	KEGG: hsa04512
230	Cluster-4	Cluster-0	COL4A1	ITGA1_ITGB1	0.007314974	0	COL4A1_ITGA1_ITGB1	COL4A1 - (ITGA1+ITGB1)	COLLAGEN	ECM-Receptor	KEGG: hsa04512
231	Cluster-3	Cluster-4	COL4A1	ITGA1_ITGB1	0.00518503	0	COL4A1_ITGA1_ITGB1	COL4A1 - (ITGA1+ITGB1)	COLLAGEN	ECM-Receptor	KEGG: hsa04512
232	Cluster-0	Cluster-4	COL4A1	ITGA1_ITGB1	0.003642999	0	COL4A1_ITGA1_ITGB1	COL4A1 - (ITGA1+ITGB1)	COLLAGEN	ECM-Receptor	KEGG: hsa04512
233	Cluster-4	Cluster-4	COL4A1	ITGA1_ITGB1	0.006180611	0	COL4A1_ITGA1_ITGB1	COL4A1 - (ITGA1+ITGB1)	COLLAGEN	ECM-Receptor	KEGG: hsa04512
234	Cluster-3	Cluster-3	COL4A2	ITGA1_ITGB1	0.019311628	0	COL4A2_ITGA1_ITGB1	COL4A2 - (ITGA1+ITGB1)	COLLAGEN	ECM-Receptor	KEGG: hsa04512
235	Cluster-0	Cluster-3	COL4A2	ITGA1_ITGB1	0.005636675	0	COL4A2_ITGA1_ITGB1	COL4A2 - (ITGA1+ITGB1)	COLLAGEN	ECM-Receptor	KEGG: hsa04512
236	Cluster-4	Cluster-3	COL4A2	ITGA1_ITGB1	0.007275959	0	COL4A2_ITGA1_ITGB1	COL4A2 - (ITGA1+ITGB1)	COLLAGEN	ECM-Receptor	KEGG: hsa04512
237	Cluster-3	Cluster-0	COL4A2	ITGA1_ITGB1	0.019793727	0	COL4A2_ITGA1_ITGB1	COL4A2 - (ITGA1+ITGB1)	COLLAGEN	ECM-Receptor	KEGG: hsa04512
238	Cluster-0	Cluster-0	COL4A2	ITGA1_ITGB1	0.005779402	0	COL4A2_ITGA1_ITGB1	COL4A2 - (ITGA1+ITGB1)	COLLAGEN	ECM-Receptor	KEGG: hsa04512
239	Cluster-4	Cluster-0	COL4A2	ITGA1_ITGB1	0.007459883	0	COL4A2_ITGA1_ITGB1	COL4A2 - (ITGA1+ITGB1)	COLLAGEN	ECM-Receptor	KEGG: hsa04512
240	Cluster-3	Cluster-4	COL4A2	ITGA1_ITGB1	0.016756898	0	COL4A2_ITGA1_ITGB1	COL4A2 - (ITGA1+ITGB1)	COLLAGEN	ECM-Receptor	KEGG: hsa04512
241	Cluster-4	Cluster-4	COL4A2	ITGA1_ITGB1	0.006303191	0.03	COL4A2_ITGA1_ITGB1	COL4A2 - (ITGA1+ITGB1)	COLLAGEN	ECM-Receptor	KEGG: hsa04512
242	Cluster-0	Cluster-3	COL6A1	ITGA1_ITGB1	0.005980115	0	COL6A1_ITGA1_ITGB1	COL6A1 - (ITGA1+ITGB1)	COLLAGEN	ECM-Receptor	KEGG: hsa04512
243	Cluster-4	Cluster-3	COL6A1	ITGA1_ITGB1	0.006692749	0	COL6A1_ITGA1_ITGB1	COL6A1 - (ITGA1+ITGB1)	COLLAGEN	ECM-Receptor	KEGG: hsa04512
244	Cluster-0	Cluster-0	COL6A1	ITGA1_ITGB1	0.006131484	0	COL6A1_ITGA1_ITGB1	COL6A1 - (ITGA1+ITGB1)	COLLAGEN	ECM-Receptor	KEGG: hsa04512
245	Cluster-4	Cluster-0	COL6A1	ITGA1_ITGB1	0.006862032	0	COL6A1_ITGA1_ITGB1	COL6A1 - (ITGA1+ITGB1)	COLLAGEN	ECM-Receptor	KEGG: hsa04512
246	Cluster-0	Cluster-4	COL6A1	ITGA1_ITGB1	0.005179692	0.01	COL6A1_ITGA1_ITGB1	COL6A1 - (ITGA1+ITGB1)	COLLAGEN	ECM-Receptor	KEGG: hsa04512
247	Cluster-4	Cluster-4	COL6A1	ITGA1_ITGB1	0.005797498	0.01	COL6A1_ITGA1_ITGB1	COL6A1 - (ITGA1+ITGB1)	COLLAGEN	ECM-Receptor	KEGG: hsa04512
248	Cluster-3	Cluster-3	COL6A2	ITGA1_ITGB1	0.003333297	0.01	COL6A2_ITGA1_ITGB1	COL6A2 - (ITGA1+ITGB1)	COLLAGEN	ECM-Receptor	KEGG: hsa04512
249	Cluster-0	Cluster-3	COL6A2	ITGA1_ITGB1	0.00444243	0	COL6A2_ITGA1_ITGB1	COL6A2 - (ITGA1+ITGB1)	COLLAGEN	ECM-Receptor	KEGG: hsa04512
250	Cluster-4	Cluster-3	COL6A2	ITGA1_ITGB1	0.004653289	0.01	COL6A2_ITGA1_ITGB1	COL6A2 - (ITGA1+ITGB1)	COLLAGEN	ECM-Receptor	KEGG: hsa04512
251	Cluster-3	Cluster-0	COL6A2	ITGA1_ITGB1	0.003417901	0.01	COL6A2_ITGA1_ITGB1	COL6A2 - (ITGA1+ITGB1)	COLLAGEN	ECM-Receptor	KEGG: hsa04512
252	Cluster-0	Cluster-0	COL6A2	ITGA1_ITGB1	0.004555056	0	COL6A2_ITGA1_ITGB1	COL6A2 - (ITGA1+ITGB1)	COLLAGEN	ECM-Receptor	KEGG: hsa04512
253	Cluster-4	Cluster-0	COL6A2	ITGA1_ITGB1	0.004771235	0	COL6A2_ITGA1_ITGB1	COL6A2 - (ITGA1+ITGB1)	COLLAGEN	ECM-Receptor	KEGG: hsa04512
254	Cluster-3	Cluster-4	COL6A2	ITGA1_ITGB1	0.002886116	0.04	COL6A2_ITGA1_ITGB1	COL6A2 - (ITGA1+ITGB1)	COLLAGEN	ECM-Receptor	KEGG: hsa04512
255	Cluster-0	Cluster-4	COL6A2	ITGA1_ITGB1	0.003847026	0	COL6A2_ITGA1_ITGB1	COL6A2 - (ITGA1+ITGB1)	COLLAGEN	ECM-Receptor	KEGG: hsa04512
256	Cluster-3	Cluster-3	COL4A1	ITGA2_ITGB1	0.011929446	0	COL4A1_ITGA2_ITGB1	COL4A1 - (ITGA2+ITGB1)	COLLAGEN	ECM-Receptor	KEGG: hsa04512
257	Cluster-0	Cluster-3	COL4A1	ITGA2_ITGB1	0.008398554	0	COL4A1_ITGA2_ITGB1	COL4A1 - (ITGA2+ITGB1)	COLLAGEN	ECM-Receptor	KEGG: hsa04512
258	Cluster-4	Cluster-3	COL4A1	ITGA2_ITGB1	0.014201539	0	COL4A1_ITGA2_ITGB1	COL4A1 - (ITGA2+ITGB1)	COLLAGEN	ECM-Receptor	KEGG: hsa04512
259	Cluster-3	Cluster-0	COL4A1	ITGA2_ITGB1	0.010748832	0	COL4A1_ITGA2_ITGB1	COL4A1 - (ITGA2+ITGB1)	COLLAGEN	ECM-Receptor	KEGG: hsa04512
260	Cluster-0	Cluster-0	COL4A1	ITGA2_ITGB1	0.007564705	0	COL4A1_ITGA2_ITGB1	COL4A1 - (ITGA2+ITGB1)	COLLAGEN	ECM-Receptor	KEGG: hsa04512
261	Cluster-4	Cluster-0	COL4A1	ITGA2_ITGB1	0.012798978	0	COL4A1_ITGA2_ITGB1	COL4A1 - (ITGA2+ITGB1)	COLLAGEN	ECM-Receptor	KEGG: hsa04512
262	Cluster-3	Cluster-1	COL4A1	ITGA2_ITGB1	0.006155823	0	COL4A1_ITGA2_ITGB1	COL4A1 - (ITGA2+ITGB1)	COLLAGEN	ECM-Receptor	KEGG: hsa04512
263	Cluster-0	Cluster-1	COL4A1	ITGA2_ITGB1	0.004326333	0	COL4A1_ITGA2_ITGB1	COL4A1 - (ITGA2+ITGB1)	COLLAGEN	ECM-Receptor	KEGG: hsa04512
264	Cluster-4	Cluster-1	COL4A1	ITGA2_ITGB1	0.007336432	0	COL4A1_ITGA2_ITGB1	COL4A1 - (ITGA2+ITGB1)	COLLAGEN	ECM-Receptor	KEGG: hsa04512
265	Cluster-3	Cluster-4	COL4A1	ITGA2_ITGB1	0.017638705	0	COL4A1_ITGA2_ITGB1	COL4A1 - (ITGA2+ITGB1)	COLLAGEN	ECM-Receptor	KEGG: hsa04512
266	Cluster-0	Cluster-4	COL4A1	ITGA2_ITGB1	0.012439254	0	COL4A1_ITGA2_ITGB1	COL4A1 - (ITGA2+ITGB1)	COLLAGEN	ECM-Receptor	KEGG: hsa04512
267	Cluster-4	Cluster-4	COL4A1	ITGA2_ITGB1	0.020975106	0	COL4A1_ITGA2_ITGB1	COL4A1 - (ITGA2+ITGB1)	COLLAGEN	ECM-Receptor	KEGG: hsa04512
268	Cluster-3	Cluster-5	COL4A1	ITGA2_ITGB1	0.004022755	0	COL4A1_ITGA2_ITGB1	COL4A1 - (ITGA2+ITGB1)	COLLAGEN	ECM-Receptor	KEGG: hsa04512
269	Cluster-0	Cluster-5	COL4A1	ITGA2_ITGB1	0.002825403	0	COL4A1_ITGA2_ITGB1	COL4A1 - (ITGA2+ITGB1)	COLLAGEN	ECM-Receptor	KEGG: hsa04512
270	Cluster-3	Cluster-3	COL4A2	ITGA2_ITGB1	0.037978756	0	COL4A2_ITGA2_ITGB1	COL4A2 - (ITGA2+ITGB1)	COLLAGEN	ECM-Receptor	KEGG: hsa04512
271	Cluster-0	Cluster-3	COL4A2	ITGA2_ITGB1	0.011236692	0	COL4A2_ITGA2_ITGB1	COL4A2 - (ITGA2+ITGB1)	COLLAGEN	ECM-Receptor	KEGG: hsa04512
272	Cluster-4	Cluster-3	COL4A2	ITGA2_ITGB1	0.01448088	0	COL4A2_ITGA2_ITGB1	COL4A2 - (ITGA2+ITGB1)	COLLAGEN	ECM-Receptor	KEGG: hsa04512
273	Cluster-3	Cluster-0	COL4A2	ITGA2_ITGB1	0.034309656	0	COL4A2_ITGA2_ITGB1	COL4A2 - (ITGA2+ITGB1)	COLLAGEN	ECM-Receptor	KEGG: hsa04512
274	Cluster-0	Cluster-0	COL4A2	ITGA2_ITGB1	0.010123935	0	COL4A2_ITGA2_ITGB1	COL4A2 - (ITGA2+ITGB1)	COLLAGEN	ECM-Receptor	KEGG: hsa04512
275	Cluster-4	Cluster-0	COL4A2	ITGA2_ITGB1	0.013051096	0	COL4A2_ITGA2_ITGB1	COL4A2 - (ITGA2+ITGB1)	COLLAGEN	ECM-Receptor	KEGG: hsa04512
276	Cluster-3	Cluster-1	COL4A2	ITGA2_ITGB1	0.019851059	0	COL4A2_ITGA2_ITGB1	COL4A2 - (ITGA2+ITGB1)	COLLAGEN	ECM-Receptor	KEGG: hsa04512
277	Cluster-3	Cluster-4	COL4A2	ITGA2_ITGB1	0.05545514	0	COL4A2_ITGA2_ITGB1	COL4A2 - (ITGA2+ITGB1)	COLLAGEN	ECM-Receptor	KEGG: hsa04512
278	Cluster-0	Cluster-4	COL4A2	ITGA2_ITGB1	0.016619986	0	COL4A2_ITGA2_ITGB1	COL4A2 - (ITGA2+ITGB1)	COLLAGEN	ECM-Receptor	KEGG: hsa04512
279	Cluster-4	Cluster-4	COL4A2	ITGA2_ITGB1	0.021384791	0	COL4A2_ITGA2_ITGB1	COL4A2 - (ITGA2+ITGB1)	COLLAGEN	ECM-Receptor	KEGG: hsa04512
280	Cluster-3	Cluster-5	COL4A2	ITGA2_ITGB1	0.013034664	0	COL4A2_ITGA2_ITGB1	COL4A2 - (ITGA2+ITGB1)	COLLAGEN	ECM-Receptor	KEGG: hsa04512
281	Cluster-0	Cluster-3	COL6A1	ITGA2_ITGB1	0.011917248	0	COL6A1_ITGA2_ITGB1	COL6A1 - (ITGA2+ITGB1)	COLLAGEN	ECM-Receptor	KEGG: hsa04512
282	Cluster-4	Cluster-3	COL6A1	ITGA2_ITGB1	0.013327908	0	COL6A1_ITGA2_ITGB1	COL6A1 - (ITGA2+ITGB1)	COLLAGEN	ECM-Receptor	KEGG: hsa04512
283	Cluster-0	Cluster-0	COL6A1	ITGA2_ITGB1	0.010737828	0	COL6A1_ITGA2_ITGB1	COL6A1 - (ITGA2+ITGB1)	COLLAGEN	ECM-Receptor	KEGG: hsa04512
284	Cluster-4	Cluster-0	COL6A1	ITGA2_ITGB1	0.012010576	0	COL6A1_ITGA2_ITGB1	COL6A1 - (ITGA2+ITGB1)	COLLAGEN	ECM-Receptor	KEGG: hsa04512
285	Cluster-0	Cluster-1	COL6A1	ITGA2_ITGB1	0.006149492	0	COL6A1_ITGA2_ITGB1	COL6A1 - (ITGA2+ITGB1)	COLLAGEN	ECM-Receptor	KEGG: hsa04512
286	Cluster-3	Cluster-4	COL6A1	ITGA2_ITGB1	0.009411814	0.01	COL6A1_ITGA2_ITGB1	COL6A1 - (ITGA2+ITGB1)	COLLAGEN	ECM-Receptor	KEGG: hsa04512
287	Cluster-0	Cluster-4	COL6A1	ITGA2_ITGB1	0.017620773	0	COL6A1_ITGA2_ITGB1	COL6A1 - (ITGA2+ITGB1)	COLLAGEN	ECM-Receptor	KEGG: hsa04512
288	Cluster-4	Cluster-4	COL6A1	ITGA2_ITGB1	0.019693112	0	COL6A1_ITGA2_ITGB1	COL6A1 - (ITGA2+ITGB1)	COLLAGEN	ECM-Receptor	KEGG: hsa04512
289	Cluster-3	Cluster-3	COL6A2	ITGA2_ITGB1	0.006660244	0	COL6A2_ITGA2_ITGB1	COL6A2 - (ITGA2+ITGB1)	COLLAGEN	ECM-Receptor	KEGG: hsa04512
290	Cluster-0	Cluster-3	COL6A2	ITGA2_ITGB1	0.008866548	0	COL6A2_ITGA2_ITGB1	COL6A2 - (ITGA2+ITGB1)	COLLAGEN	ECM-Receptor	KEGG: hsa04512
291	Cluster-4	Cluster-3	COL6A2	ITGA2_ITGB1	0.009285438	0	COL6A2_ITGA2_ITGB1	COL6A2 - (ITGA2+ITGB1)	COLLAGEN	ECM-Receptor	KEGG: hsa04512
292	Cluster-3	Cluster-0	COL6A2	ITGA2_ITGB1	0.005997939	0	COL6A2_ITGA2_ITGB1	COL6A2 - (ITGA2+ITGB1)	COLLAGEN	ECM-Receptor	KEGG: hsa04512
293	Cluster-0	Cluster-0	COL6A2	ITGA2_ITGB1	0.007986608	0	COL6A2_ITGA2_ITGB1	COL6A2 - (ITGA2+ITGB1)	COLLAGEN	ECM-Receptor	KEGG: hsa04512
294	Cluster-4	Cluster-0	COL6A2	ITGA2_ITGB1	0.008364277	0	COL6A2_ITGA2_ITGB1	COL6A2 - (ITGA2+ITGB1)	COLLAGEN	ECM-Receptor	KEGG: hsa04512
295	Cluster-0	Cluster-1	COL6A2	ITGA2_ITGB1	0.004568455	0	COL6A2_ITGA2_ITGB1	COL6A2 - (ITGA2+ITGB1)	COLLAGEN	ECM-Receptor	KEGG: hsa04512
296	Cluster-3	Cluster-4	COL6A2	ITGA2_ITGB1	0.009872938	0	COL6A2_ITGA2_ITGB1	COL6A2 - (ITGA2+ITGB1)	COLLAGEN	ECM-Receptor	KEGG: hsa04512
297	Cluster-0	Cluster-4	COL6A2	ITGA2_ITGB1	0.013129428	0	COL6A2_ITGA2_ITGB1	COL6A2 - (ITGA2+ITGB1)	COLLAGEN	ECM-Receptor	KEGG: hsa04512
298	Cluster-4	Cluster-4	COL6A2	ITGA2_ITGB1	0.013746919	0	COL6A2_ITGA2_ITGB1	COL6A2 - (ITGA2+ITGB1)	COLLAGEN	ECM-Receptor	KEGG: hsa04512
299	Cluster-0	Cluster-5	COL6A2	ITGA2_ITGB1	0.002983778	0	COL6A2_ITGA2_ITGB1	COL6A2 - (ITGA2+ITGB1)	COLLAGEN	ECM-Receptor	KEGG: hsa04512
300	Cluster-3	Cluster-3	FN1	ITGA3_ITGB1	0.174318677	0	FN1_ITGA3_ITGB1	FN1 - (ITGA3+ITGB1)	FN1	ECM-Receptor	KEGG: hsa04512
301	Cluster-0	Cluster-3	FN1	ITGA3_ITGB1	0.211307218	0	FN1_ITGA3_ITGB1	FN1 - (ITGA3+ITGB1)	FN1	ECM-Receptor	KEGG: hsa04512
302	Cluster-1	Cluster-3	FN1	ITGA3_ITGB1	0.180774719	0	FN1_ITGA3_ITGB1	FN1 - (ITGA3+ITGB1)	FN1	ECM-Receptor	KEGG: hsa04512
303	Cluster-2	Cluster-3	FN1	ITGA3_ITGB1	0.173905202	0	FN1_ITGA3_ITGB1	FN1 - (ITGA3+ITGB1)	FN1	ECM-Receptor	KEGG: hsa04512
304	Cluster-0	Cluster-0	FN1	ITGA3_ITGB1	0.193288213	0	FN1_ITGA3_ITGB1	FN1 - (ITGA3+ITGB1)	FN1	ECM-Receptor	KEGG: hsa04512
305	Cluster-3	Cluster-3	FN1	ITGA5_ITGB1	0.055670951	0	FN1_ITGA5_ITGB1	FN1 - (ITGA5+ITGB1)	FN1	ECM-Receptor	KEGG: hsa04512
306	Cluster-0	Cluster-3	FN1	ITGA5_ITGB1	0.069606078	0	FN1_ITGA5_ITGB1	FN1 - (ITGA5+ITGB1)	FN1	ECM-Receptor	KEGG: hsa04512
307	Cluster-1	Cluster-3	FN1	ITGA5_ITGB1	0.058041666	0	FN1_ITGA5_ITGB1	FN1 - (ITGA5+ITGB1)	FN1	ECM-Receptor	KEGG: hsa04512
308	Cluster-2	Cluster-3	FN1	ITGA5_ITGB1	0.055519979	0	FN1_ITGA5_ITGB1	FN1 - (ITGA5+ITGB1)	FN1	ECM-Receptor	KEGG: hsa04512
309	Cluster-4	Cluster-3	FN1	ITGA5_ITGB1	0.055261595	0	FN1_ITGA5_ITGB1	FN1 - (ITGA5+ITGB1)	FN1	ECM-Receptor	KEGG: hsa04512
310	Cluster-5	Cluster-3	FN1	ITGA5_ITGB1	0.011306784	0.03	FN1_ITGA5_ITGB1	FN1 - (ITGA5+ITGB1)	FN1	ECM-Receptor	KEGG: hsa04512
311	Cluster-3	Cluster-4	FN1	ITGA5_ITGB1	0.094130483	0	FN1_ITGA5_ITGB1	FN1 - (ITGA5+ITGB1)	FN1	ECM-Receptor	KEGG: hsa04512
312	Cluster-0	Cluster-4	FN1	ITGA5_ITGB1	0.116504805	0	FN1_ITGA5_ITGB1	FN1 - (ITGA5+ITGB1)	FN1	ECM-Receptor	KEGG: hsa04512
313	Cluster-1	Cluster-4	FN1	ITGA5_ITGB1	0.097969064	0	FN1_ITGA5_ITGB1	FN1 - (ITGA5+ITGB1)	FN1	ECM-Receptor	KEGG: hsa04512
314	Cluster-2	Cluster-4	FN1	ITGA5_ITGB1	0.093885583	0	FN1_ITGA5_ITGB1	FN1 - (ITGA5+ITGB1)	FN1	ECM-Receptor	KEGG: hsa04512
315	Cluster-4	Cluster-4	FN1	ITGA5_ITGB1	0.09346632	0	FN1_ITGA5_ITGB1	FN1 - (ITGA5+ITGB1)	FN1	ECM-Receptor	KEGG: hsa04512
316	Cluster-3	Cluster-3	LAMB1	ITGA1_ITGB1	0.006244131	0	LAMB1_ITGA1_ITGB1	LAMB1 - (ITGA1+ITGB1)	LAMININ	ECM-Receptor	KEGG: hsa04512
317	Cluster-0	Cluster-3	LAMB1	ITGA1_ITGB1	0.003925385	0	LAMB1_ITGA1_ITGB1	LAMB1 - (ITGA1+ITGB1)	LAMININ	ECM-Receptor	KEGG: hsa04512
318	Cluster-3	Cluster-0	LAMB1	ITGA1_ITGB1	0.006402141	0	LAMB1_ITGA1_ITGB1	LAMB1 - (ITGA1+ITGB1)	LAMININ	ECM-Receptor	KEGG: hsa04512
319	Cluster-0	Cluster-0	LAMB1	ITGA1_ITGB1	0.004024956	0	LAMB1_ITGA1_ITGB1	LAMB1 - (ITGA1+ITGB1)	LAMININ	ECM-Receptor	KEGG: hsa04512
320	Cluster-3	Cluster-4	LAMB1	ITGA1_ITGB1	0.005408563	0	LAMB1_ITGA1_ITGB1	LAMB1 - (ITGA1+ITGB1)	LAMININ	ECM-Receptor	KEGG: hsa04512
321	Cluster-0	Cluster-4	LAMB1	ITGA1_ITGB1	0.003399043	0	LAMB1_ITGA1_ITGB1	LAMB1 - (ITGA1+ITGB1)	LAMININ	ECM-Receptor	KEGG: hsa04512
322	Cluster-0	Cluster-3	LAMB2	ITGA1_ITGB1	0.023726573	0	LAMB2_ITGA1_ITGB1	LAMB2 - (ITGA1+ITGB1)	LAMININ	ECM-Receptor	KEGG: hsa04512
323	Cluster-4	Cluster-3	LAMB2	ITGA1_ITGB1	0.021520647	0.04	LAMB2_ITGA1_ITGB1	LAMB2 - (ITGA1+ITGB1)	LAMININ	ECM-Receptor	KEGG: hsa04512
324	Cluster-0	Cluster-0	LAMB2	ITGA1_ITGB1	0.024316155	0	LAMB2_ITGA1_ITGB1	LAMB2 - (ITGA1+ITGB1)	LAMININ	ECM-Receptor	KEGG: hsa04512
325	Cluster-2	Cluster-0	LAMB2	ITGA1_ITGB1	0.019390178	0	LAMB2_ITGA1_ITGB1	LAMB2 - (ITGA1+ITGB1)	LAMININ	ECM-Receptor	KEGG: hsa04512
326	Cluster-4	Cluster-0	LAMB2	ITGA1_ITGB1	0.022056652	0	LAMB2_ITGA1_ITGB1	LAMB2 - (ITGA1+ITGB1)	LAMININ	ECM-Receptor	KEGG: hsa04512
327	Cluster-3	Cluster-3	LAMB3	ITGA1_ITGB1	0.042958341	0	LAMB3_ITGA1_ITGB1	LAMB3 - (ITGA1+ITGB1)	LAMININ	ECM-Receptor	KEGG: hsa04512
328	Cluster-0	Cluster-3	LAMB3	ITGA1_ITGB1	0.025066802	0.03	LAMB3_ITGA1_ITGB1	LAMB3 - (ITGA1+ITGB1)	LAMININ	ECM-Receptor	KEGG: hsa04512
329	Cluster-1	Cluster-3	LAMB3	ITGA1_ITGB1	0.027446031	0	LAMB3_ITGA1_ITGB1	LAMB3 - (ITGA1+ITGB1)	LAMININ	ECM-Receptor	KEGG: hsa04512
330	Cluster-2	Cluster-3	LAMB3	ITGA1_ITGB1	0.031289988	0	LAMB3_ITGA1_ITGB1	LAMB3 - (ITGA1+ITGB1)	LAMININ	ECM-Receptor	KEGG: hsa04512
331	Cluster-4	Cluster-3	LAMB3	ITGA1_ITGB1	0.047185119	0	LAMB3_ITGA1_ITGB1	LAMB3 - (ITGA1+ITGB1)	LAMININ	ECM-Receptor	KEGG: hsa04512
332	Cluster-3	Cluster-0	LAMB3	ITGA1_ITGB1	0.044004273	0	LAMB3_ITGA1_ITGB1	LAMB3 - (ITGA1+ITGB1)	LAMININ	ECM-Receptor	KEGG: hsa04512
333	Cluster-0	Cluster-0	LAMB3	ITGA1_ITGB1	0.025688811	0	LAMB3_ITGA1_ITGB1	LAMB3 - (ITGA1+ITGB1)	LAMININ	ECM-Receptor	KEGG: hsa04512
334	Cluster-1	Cluster-0	LAMB3	ITGA1_ITGB1	0.028125375	0	LAMB3_ITGA1_ITGB1	LAMB3 - (ITGA1+ITGB1)	LAMININ	ECM-Receptor	KEGG: hsa04512
335	Cluster-2	Cluster-0	LAMB3	ITGA1_ITGB1	0.032061341	0	LAMB3_ITGA1_ITGB1	LAMB3 - (ITGA1+ITGB1)	LAMININ	ECM-Receptor	KEGG: hsa04512
336	Cluster-4	Cluster-0	LAMB3	ITGA1_ITGB1	0.048328766	0	LAMB3_ITGA1_ITGB1	LAMB3 - (ITGA1+ITGB1)	LAMININ	ECM-Receptor	KEGG: hsa04512
337	Cluster-3	Cluster-4	LAMB3	ITGA1_ITGB1	0.037394676	0	LAMB3_ITGA1_ITGB1	LAMB3 - (ITGA1+ITGB1)	LAMININ	ECM-Receptor	KEGG: hsa04512
338	Cluster-4	Cluster-4	LAMB3	ITGA1_ITGB1	0.041097538	0	LAMB3_ITGA1_ITGB1	LAMB3 - (ITGA1+ITGB1)	LAMININ	ECM-Receptor	KEGG: hsa04512
339	Cluster-3	Cluster-3	LAMC1	ITGA1_ITGB1	0.021687091	0	LAMC1_ITGA1_ITGB1	LAMC1 - (ITGA1+ITGB1)	LAMININ	ECM-Receptor	KEGG: hsa04512
340	Cluster-0	Cluster-3	LAMC1	ITGA1_ITGB1	0.020423274	0	LAMC1_ITGA1_ITGB1	LAMC1 - (ITGA1+ITGB1)	LAMININ	ECM-Receptor	KEGG: hsa04512
341	Cluster-3	Cluster-0	LAMC1	ITGA1_ITGB1	0.022227147	0	LAMC1_ITGA1_ITGB1	LAMC1 - (ITGA1+ITGB1)	LAMININ	ECM-Receptor	KEGG: hsa04512
342	Cluster-0	Cluster-0	LAMC1	ITGA1_ITGB1	0.020932532	0	LAMC1_ITGA1_ITGB1	LAMC1 - (ITGA1+ITGB1)	LAMININ	ECM-Receptor	KEGG: hsa04512
343	Cluster-3	Cluster-4	LAMC1	ITGA1_ITGB1	0.018824143	0	LAMC1_ITGA1_ITGB1	LAMC1 - (ITGA1+ITGB1)	LAMININ	ECM-Receptor	KEGG: hsa04512
344	Cluster-0	Cluster-4	LAMC1	ITGA1_ITGB1	0.017724142	0	LAMC1_ITGA1_ITGB1	LAMC1 - (ITGA1+ITGB1)	LAMININ	ECM-Receptor	KEGG: hsa04512
345	Cluster-3	Cluster-3	LAMB1	ITGA2_ITGB1	0.012440103	0	LAMB1_ITGA2_ITGB1	LAMB1 - (ITGA2+ITGB1)	LAMININ	ECM-Receptor	KEGG: hsa04512
346	Cluster-0	Cluster-3	LAMB1	ITGA2_ITGB1	0.007838644	0	LAMB1_ITGA2_ITGB1	LAMB1 - (ITGA2+ITGB1)	LAMININ	ECM-Receptor	KEGG: hsa04512
347	Cluster-3	Cluster-0	LAMB1	ITGA2_ITGB1	0.011209525	0	LAMB1_ITGA2_ITGB1	LAMB1 - (ITGA2+ITGB1)	LAMININ	ECM-Receptor	KEGG: hsa04512
348	Cluster-0	Cluster-0	LAMB1	ITGA2_ITGB1	0.00705999	0	LAMB1_ITGA2_ITGB1	LAMB1 - (ITGA2+ITGB1)	LAMININ	ECM-Receptor	KEGG: hsa04512
349	Cluster-3	Cluster-1	LAMB1	ITGA2_ITGB1	0.006420938	0	LAMB1_ITGA2_ITGB1	LAMB1 - (ITGA2+ITGB1)	LAMININ	ECM-Receptor	KEGG: hsa04512
350	Cluster-0	Cluster-1	LAMB1	ITGA2_ITGB1	0.004036802	0	LAMB1_ITGA2_ITGB1	LAMB1 - (ITGA2+ITGB1)	LAMININ	ECM-Receptor	KEGG: hsa04512
351	Cluster-3	Cluster-4	LAMB1	ITGA2_ITGB1	0.018389207	0	LAMB1_ITGA2_ITGB1	LAMB1 - (ITGA2+ITGB1)	LAMININ	ECM-Receptor	KEGG: hsa04512
352	Cluster-0	Cluster-4	LAMB1	ITGA2_ITGB1	0.011613116	0	LAMB1_ITGA2_ITGB1	LAMB1 - (ITGA2+ITGB1)	LAMININ	ECM-Receptor	KEGG: hsa04512
353	Cluster-3	Cluster-5	LAMB1	ITGA2_ITGB1	0.004196393	0.02	LAMB1_ITGA2_ITGB1	LAMB1 - (ITGA2+ITGB1)	LAMININ	ECM-Receptor	KEGG: hsa04512
354	Cluster-0	Cluster-5	LAMB1	ITGA2_ITGB1	0.002636053	0	LAMB1_ITGA2_ITGB1	LAMB1 - (ITGA2+ITGB1)	LAMININ	ECM-Receptor	KEGG: hsa04512
355	Cluster-3	Cluster-3	LAMB2	ITGA2_ITGB1	0.03382683	0	LAMB2_ITGA2_ITGB1	LAMB2 - (ITGA2+ITGB1)	LAMININ	ECM-Receptor	KEGG: hsa04512
356	Cluster-0	Cluster-3	LAMB2	ITGA2_ITGB1	0.04645913	0	LAMB2_ITGA2_ITGB1	LAMB2 - (ITGA2+ITGB1)	LAMININ	ECM-Receptor	KEGG: hsa04512
357	Cluster-2	Cluster-3	LAMB2	ITGA2_ITGB1	0.037218533	0	LAMB2_ITGA2_ITGB1	LAMB2 - (ITGA2+ITGB1)	LAMININ	ECM-Receptor	KEGG: hsa04512
358	Cluster-4	Cluster-3	LAMB2	ITGA2_ITGB1	0.042231119	0	LAMB2_ITGA2_ITGB1	LAMB2 - (ITGA2+ITGB1)	LAMININ	ECM-Receptor	KEGG: hsa04512
359	Cluster-3	Cluster-0	LAMB2	ITGA2_ITGB1	0.030546109	0	LAMB2_ITGA2_ITGB1	LAMB2 - (ITGA2+ITGB1)	LAMININ	ECM-Receptor	KEGG: hsa04512
360	Cluster-0	Cluster-0	LAMB2	ITGA2_ITGB1	0.042006521	0	LAMB2_ITGA2_ITGB1	LAMB2 - (ITGA2+ITGB1)	LAMININ	ECM-Receptor	KEGG: hsa04512
361	Cluster-2	Cluster-0	LAMB2	ITGA2_ITGB1	0.033620311	0	LAMB2_ITGA2_ITGB1	LAMB2 - (ITGA2+ITGB1)	LAMININ	ECM-Receptor	KEGG: hsa04512
362	Cluster-4	Cluster-0	LAMB2	ITGA2_ITGB1	0.0381675	0	LAMB2_ITGA2_ITGB1	LAMB2 - (ITGA2+ITGB1)	LAMININ	ECM-Receptor	KEGG: hsa04512
363	Cluster-3	Cluster-4	LAMB2	ITGA2_ITGB1	0.049490944	0	LAMB2_ITGA2_ITGB1	LAMB2 - (ITGA2+ITGB1)	LAMININ	ECM-Receptor	KEGG: hsa04512
364	Cluster-0	Cluster-4	LAMB2	ITGA2_ITGB1	0.067563795	0	LAMB2_ITGA2_ITGB1	LAMB2 - (ITGA2+ITGB1)	LAMININ	ECM-Receptor	KEGG: hsa04512
365	Cluster-2	Cluster-4	LAMB2	ITGA2_ITGB1	0.05436486	0	LAMB2_ITGA2_ITGB1	LAMB2 - (ITGA2+ITGB1)	LAMININ	ECM-Receptor	KEGG: hsa04512
366	Cluster-4	Cluster-4	LAMB2	ITGA2_ITGB1	0.061539107	0	LAMB2_ITGA2_ITGB1	LAMB2 - (ITGA2+ITGB1)	LAMININ	ECM-Receptor	KEGG: hsa04512
367	Cluster-3	Cluster-3	LAMB3	ITGA2_ITGB1	0.082558754	0	LAMB3_ITGA2_ITGB1	LAMB3 - (ITGA2+ITGB1)	LAMININ	ECM-Receptor	KEGG: hsa04512
368	Cluster-0	Cluster-3	LAMB3	ITGA2_ITGB1	0.049018966	0	LAMB3_ITGA2_ITGB1	LAMB3 - (ITGA2+ITGB1)	LAMININ	ECM-Receptor	KEGG: hsa04512
369	Cluster-1	Cluster-3	LAMB3	ITGA2_ITGB1	0.053546762	0	LAMB3_ITGA2_ITGB1	LAMB3 - (ITGA2+ITGB1)	LAMININ	ECM-Receptor	KEGG: hsa04512
370	Cluster-2	Cluster-3	LAMB3	ITGA2_ITGB1	0.060817665	0	LAMB3_ITGA2_ITGB1	LAMB3 - (ITGA2+ITGB1)	LAMININ	ECM-Receptor	KEGG: hsa04512
371	Cluster-4	Cluster-3	LAMB3	ITGA2_ITGB1	0.090314221	0	LAMB3_ITGA2_ITGB1	LAMB3 - (ITGA2+ITGB1)	LAMININ	ECM-Receptor	KEGG: hsa04512
372	Cluster-5	Cluster-3	LAMB3	ITGA2_ITGB1	0.045554984	0	LAMB3_ITGA2_ITGB1	LAMB3 - (ITGA2+ITGB1)	LAMININ	ECM-Receptor	KEGG: hsa04512
373	Cluster-3	Cluster-0	LAMB3	ITGA2_ITGB1	0.074918212	0	LAMB3_ITGA2_ITGB1	LAMB3 - (ITGA2+ITGB1)	LAMININ	ECM-Receptor	KEGG: hsa04512
374	Cluster-0	Cluster-0	LAMB3	ITGA2_ITGB1	0.044332431	0	LAMB3_ITGA2_ITGB1	LAMB3 - (ITGA2+ITGB1)	LAMININ	ECM-Receptor	KEGG: hsa04512
375	Cluster-1	Cluster-0	LAMB3	ITGA2_ITGB1	0.048449394	0	LAMB3_ITGA2_ITGB1	LAMB3 - (ITGA2+ITGB1)	LAMININ	ECM-Receptor	KEGG: hsa04512
376	Cluster-2	Cluster-0	LAMB3	ITGA2_ITGB1	0.055068417	0	LAMB3_ITGA2_ITGB1	LAMB3 - (ITGA2+ITGB1)	LAMININ	ECM-Receptor	KEGG: hsa04512
377	Cluster-4	Cluster-0	LAMB3	ITGA2_ITGB1	0.082020103	0	LAMB3_ITGA2_ITGB1	LAMB3 - (ITGA2+ITGB1)	LAMININ	ECM-Receptor	KEGG: hsa04512
378	Cluster-5	Cluster-0	LAMB3	ITGA2_ITGB1	0.041185286	0.01	LAMB3_ITGA2_ITGB1	LAMB3 - (ITGA2+ITGB1)	LAMININ	ECM-Receptor	KEGG: hsa04512
379	Cluster-3	Cluster-1	LAMB3	ITGA2_ITGB1	0.044128572	0	LAMB3_ITGA2_ITGB1	LAMB3 - (ITGA2+ITGB1)	LAMININ	ECM-Receptor	KEGG: hsa04512
380	Cluster-4	Cluster-1	LAMB3	ITGA2_ITGB1	0.048464661	0	LAMB3_ITGA2_ITGB1	LAMB3 - (ITGA2+ITGB1)	LAMININ	ECM-Receptor	KEGG: hsa04512
381	Cluster-3	Cluster-4	LAMB3	ITGA2_ITGB1	0.118032258	0	LAMB3_ITGA2_ITGB1	LAMB3 - (ITGA2+ITGB1)	LAMININ	ECM-Receptor	KEGG: hsa04512
382	Cluster-0	Cluster-4	LAMB3	ITGA2_ITGB1	0.071199642	0	LAMB3_ITGA2_ITGB1	LAMB3 - (ITGA2+ITGB1)	LAMININ	ECM-Receptor	KEGG: hsa04512
383	Cluster-1	Cluster-4	LAMB3	ITGA2_ITGB1	0.077609028	0	LAMB3_ITGA2_ITGB1	LAMB3 - (ITGA2+ITGB1)	LAMININ	ECM-Receptor	KEGG: hsa04512
384	Cluster-2	Cluster-4	LAMB3	ITGA2_ITGB1	0.087843997	0	LAMB3_ITGA2_ITGB1	LAMB3 - (ITGA2+ITGB1)	LAMININ	ECM-Receptor	KEGG: hsa04512
385	Cluster-4	Cluster-4	LAMB3	ITGA2_ITGB1	0.128652768	0	LAMB3_ITGA2_ITGB1	LAMB3 - (ITGA2+ITGB1)	LAMININ	ECM-Receptor	KEGG: hsa04512
386	Cluster-5	Cluster-4	LAMB3	ITGA2_ITGB1	0.066277477	0	LAMB3_ITGA2_ITGB1	LAMB3 - (ITGA2+ITGB1)	LAMININ	ECM-Receptor	KEGG: hsa04512
387	Cluster-3	Cluster-3	LAMC1	ITGA2_ITGB1	0.042550775	0	LAMC1_ITGA2_ITGB1	LAMC1 - (ITGA2+ITGB1)	LAMININ	ECM-Receptor	KEGG: hsa04512
388	Cluster-0	Cluster-3	LAMC1	ITGA2_ITGB1	0.040120987	0	LAMC1_ITGA2_ITGB1	LAMC1 - (ITGA2+ITGB1)	LAMININ	ECM-Receptor	KEGG: hsa04512
389	Cluster-3	Cluster-0	LAMC1	ITGA2_ITGB1	0.038457633	0	LAMC1_ITGA2_ITGB1	LAMC1 - (ITGA2+ITGB1)	LAMININ	ECM-Receptor	KEGG: hsa04512
390	Cluster-0	Cluster-0	LAMC1	ITGA2_ITGB1	0.036252727	0	LAMC1_ITGA2_ITGB1	LAMC1 - (ITGA2+ITGB1)	LAMININ	ECM-Receptor	KEGG: hsa04512
391	Cluster-3	Cluster-1	LAMC1	ITGA2_ITGB1	0.022291367	0	LAMC1_ITGA2_ITGB1	LAMC1 - (ITGA2+ITGB1)	LAMININ	ECM-Receptor	KEGG: hsa04512
392	Cluster-0	Cluster-1	LAMC1	ITGA2_ITGB1	0.020993091	0	LAMC1_ITGA2_ITGB1	LAMC1 - (ITGA2+ITGB1)	LAMININ	ECM-Receptor	KEGG: hsa04512
393	Cluster-3	Cluster-4	LAMC1	ITGA2_ITGB1	0.06199545	0	LAMC1_ITGA2_ITGB1	LAMC1 - (ITGA2+ITGB1)	LAMININ	ECM-Receptor	KEGG: hsa04512
394	Cluster-0	Cluster-4	LAMC1	ITGA2_ITGB1	0.058523177	0	LAMC1_ITGA2_ITGB1	LAMC1 - (ITGA2+ITGB1)	LAMININ	ECM-Receptor	KEGG: hsa04512
395	Cluster-3	Cluster-3	LAMB1	ITGA3_ITGB1	0.021834202	0	LAMB1_ITGA3_ITGB1	LAMB1 - (ITGA3+ITGB1)	LAMININ	ECM-Receptor	KEGG: hsa04512
396	Cluster-0	Cluster-3	LAMB1	ITGA3_ITGB1	0.013806547	0	LAMB1_ITGA3_ITGB1	LAMB1 - (ITGA3+ITGB1)	LAMININ	ECM-Receptor	KEGG: hsa04512
397	Cluster-3	Cluster-0	LAMB1	ITGA3_ITGB1	0.019571375	0	LAMB1_ITGA3_ITGB1	LAMB1 - (ITGA3+ITGB1)	LAMININ	ECM-Receptor	KEGG: hsa04512
398	Cluster-0	Cluster-0	LAMB1	ITGA3_ITGB1	0.012365164	0	LAMB1_ITGA3_ITGB1	LAMB1 - (ITGA3+ITGB1)	LAMININ	ECM-Receptor	KEGG: hsa04512
399	Cluster-3	Cluster-1	LAMB1	ITGA3_ITGB1	0.015768085	0	LAMB1_ITGA3_ITGB1	LAMB1 - (ITGA3+ITGB1)	LAMININ	ECM-Receptor	KEGG: hsa04512
400	Cluster-0	Cluster-1	LAMB1	ITGA3_ITGB1	0.009948042	0	LAMB1_ITGA3_ITGB1	LAMB1 - (ITGA3+ITGB1)	LAMININ	ECM-Receptor	KEGG: hsa04512
401	Cluster-3	Cluster-2	LAMB1	ITGA3_ITGB1	0.013725068	0	LAMB1_ITGA3_ITGB1	LAMB1 - (ITGA3+ITGB1)	LAMININ	ECM-Receptor	KEGG: hsa04512
402	Cluster-0	Cluster-2	LAMB1	ITGA3_ITGB1	0.008652479	0	LAMB1_ITGA3_ITGB1	LAMB1 - (ITGA3+ITGB1)	LAMININ	ECM-Receptor	KEGG: hsa04512
403	Cluster-3	Cluster-4	LAMB1	ITGA3_ITGB1	0.016149309	0	LAMB1_ITGA3_ITGB1	LAMB1 - (ITGA3+ITGB1)	LAMININ	ECM-Receptor	KEGG: hsa04512
404	Cluster-0	Cluster-4	LAMB1	ITGA3_ITGB1	0.010190012	0	LAMB1_ITGA3_ITGB1	LAMB1 - (ITGA3+ITGB1)	LAMININ	ECM-Receptor	KEGG: hsa04512
405	Cluster-3	Cluster-5	LAMB1	ITGA3_ITGB1	0.013956802	0	LAMB1_ITGA3_ITGB1	LAMB1 - (ITGA3+ITGB1)	LAMININ	ECM-Receptor	KEGG: hsa04512
406	Cluster-0	Cluster-5	LAMB1	ITGA3_ITGB1	0.008799332	0	LAMB1_ITGA3_ITGB1	LAMB1 - (ITGA3+ITGB1)	LAMININ	ECM-Receptor	KEGG: hsa04512
407	Cluster-0	Cluster-3	LAMB2	ITGA3_ITGB1	0.07947519	0	LAMB2_ITGA3_ITGB1	LAMB2 - (ITGA3+ITGB1)	LAMININ	ECM-Receptor	KEGG: hsa04512
408	Cluster-2	Cluster-3	LAMB2	ITGA3_ITGB1	0.064109292	0.02	LAMB2_ITGA3_ITGB1	LAMB2 - (ITGA3+ITGB1)	LAMININ	ECM-Receptor	KEGG: hsa04512
409	Cluster-4	Cluster-3	LAMB2	ITGA3_ITGB1	0.072470911	0.02	LAMB2_ITGA3_ITGB1	LAMB2 - (ITGA3+ITGB1)	LAMININ	ECM-Receptor	KEGG: hsa04512
410	Cluster-0	Cluster-0	LAMB2	ITGA3_ITGB1	0.071676367	0	LAMB2_ITGA3_ITGB1	LAMB2 - (ITGA3+ITGB1)	LAMININ	ECM-Receptor	KEGG: hsa04512
411	Cluster-3	Cluster-3	LAMB3	ITGA3_ITGB1	0.137528836	0	LAMB3_ITGA3_ITGB1	LAMB3 - (ITGA3+ITGB1)	LAMININ	ECM-Receptor	KEGG: hsa04512
412	Cluster-0	Cluster-3	LAMB3	ITGA3_ITGB1	0.083694496	0	LAMB3_ITGA3_ITGB1	LAMB3 - (ITGA3+ITGB1)	LAMININ	ECM-Receptor	KEGG: hsa04512
413	Cluster-1	Cluster-3	LAMB3	ITGA3_ITGB1	0.091118323	0	LAMB3_ITGA3_ITGB1	LAMB3 - (ITGA3+ITGB1)	LAMININ	ECM-Receptor	KEGG: hsa04512
414	Cluster-2	Cluster-3	LAMB3	ITGA3_ITGB1	0.10293606	0	LAMB3_ITGA3_ITGB1	LAMB3 - (ITGA3+ITGB1)	LAMININ	ECM-Receptor	KEGG: hsa04512
415	Cluster-4	Cluster-3	LAMB3	ITGA3_ITGB1	0.149606067	0	LAMB3_ITGA3_ITGB1	LAMB3 - (ITGA3+ITGB1)	LAMININ	ECM-Receptor	KEGG: hsa04512
416	Cluster-3	Cluster-0	LAMB3	ITGA3_ITGB1	0.124805636	0	LAMB3_ITGA3_ITGB1	LAMB3 - (ITGA3+ITGB1)	LAMININ	ECM-Receptor	KEGG: hsa04512
417	Cluster-1	Cluster-0	LAMB3	ITGA3_ITGB1	0.082279093	0	LAMB3_ITGA3_ITGB1	LAMB3 - (ITGA3+ITGB1)	LAMININ	ECM-Receptor	KEGG: hsa04512
418	Cluster-2	Cluster-0	LAMB3	ITGA3_ITGB1	0.093067803	0	LAMB3_ITGA3_ITGB1	LAMB3 - (ITGA3+ITGB1)	LAMININ	ECM-Receptor	KEGG: hsa04512
419	Cluster-4	Cluster-0	LAMB3	ITGA3_ITGB1	0.135941674	0	LAMB3_ITGA3_ITGB1	LAMB3 - (ITGA3+ITGB1)	LAMININ	ECM-Receptor	KEGG: hsa04512
420	Cluster-3	Cluster-1	LAMB3	ITGA3_ITGB1	0.102694283	0	LAMB3_ITGA3_ITGB1	LAMB3 - (ITGA3+ITGB1)	LAMININ	ECM-Receptor	KEGG: hsa04512
421	Cluster-4	Cluster-1	LAMB3	ITGA3_ITGB1	0.112110117	0	LAMB3_ITGA3_ITGB1	LAMB3 - (ITGA3+ITGB1)	LAMININ	ECM-Receptor	KEGG: hsa04512
422	Cluster-3	Cluster-2	LAMB3	ITGA3_ITGB1	0.090423265	0	LAMB3_ITGA3_ITGB1	LAMB3 - (ITGA3+ITGB1)	LAMININ	ECM-Receptor	KEGG: hsa04512
423	Cluster-4	Cluster-2	LAMB3	ITGA3_ITGB1	0.098837924	0.03	LAMB3_ITGA3_ITGB1	LAMB3 - (ITGA3+ITGB1)	LAMININ	ECM-Receptor	KEGG: hsa04512
424	Cluster-3	Cluster-4	LAMB3	ITGA3_ITGB1	0.104953012	0	LAMB3_ITGA3_ITGB1	LAMB3 - (ITGA3+ITGB1)	LAMININ	ECM-Receptor	KEGG: hsa04512
425	Cluster-4	Cluster-4	LAMB3	ITGA3_ITGB1	0.114549507	0	LAMB3_ITGA3_ITGB1	LAMB3 - (ITGA3+ITGB1)	LAMININ	ECM-Receptor	KEGG: hsa04512
426	Cluster-3	Cluster-5	LAMB3	ITGA3_ITGB1	0.091829401	0	LAMB3_ITGA3_ITGB1	LAMB3 - (ITGA3+ITGB1)	LAMININ	ECM-Receptor	KEGG: hsa04512
427	Cluster-4	Cluster-5	LAMB3	ITGA3_ITGB1	0.100360474	0.02	LAMB3_ITGA3_ITGB1	LAMB3 - (ITGA3+ITGB1)	LAMININ	ECM-Receptor	KEGG: hsa04512
428	Cluster-3	Cluster-3	LAMC1	ITGA3_ITGB1	0.073002012	0	LAMC1_ITGA3_ITGB1	LAMC1 - (ITGA3+ITGB1)	LAMININ	ECM-Receptor	KEGG: hsa04512
429	Cluster-0	Cluster-3	LAMC1	ITGA3_ITGB1	0.068958599	0	LAMC1_ITGA3_ITGB1	LAMC1 - (ITGA3+ITGB1)	LAMININ	ECM-Receptor	KEGG: hsa04512
430	Cluster-3	Cluster-0	LAMC1	ITGA3_ITGB1	0.065792996	0	LAMC1_ITGA3_ITGB1	LAMC1 - (ITGA3+ITGB1)	LAMININ	ECM-Receptor	KEGG: hsa04512
431	Cluster-0	Cluster-0	LAMC1	ITGA3_ITGB1	0.062122114	0	LAMC1_ITGA3_ITGB1	LAMC1 - (ITGA3+ITGB1)	LAMININ	ECM-Receptor	KEGG: hsa04512
432	Cluster-3	Cluster-1	LAMC1	ITGA3_ITGB1	0.053497612	0.01	LAMC1_ITGA3_ITGB1	LAMC1 - (ITGA3+ITGB1)	LAMININ	ECM-Receptor	KEGG: hsa04512
433	Cluster-0	Cluster-1	LAMC1	ITGA3_ITGB1	0.050475679	0	LAMC1_ITGA3_ITGB1	LAMC1 - (ITGA3+ITGB1)	LAMININ	ECM-Receptor	KEGG: hsa04512
434	Cluster-3	Cluster-4	LAMC1	ITGA3_ITGB1	0.054740288	0	LAMC1_ITGA3_ITGB1	LAMC1 - (ITGA3+ITGB1)	LAMININ	ECM-Receptor	KEGG: hsa04512
435	Cluster-0	Cluster-4	LAMC1	ITGA3_ITGB1	0.05165199	0	LAMC1_ITGA3_ITGB1	LAMC1 - (ITGA3+ITGB1)	LAMININ	ECM-Receptor	KEGG: hsa04512
436	Cluster-0	Cluster-3	THBS1	ITGA3_ITGB1	0.16802696	0	THBS1_ITGA3_ITGB1	THBS1 - (ITGA3+ITGB1)	THBS	ECM-Receptor	KEGG: hsa04512
437	Cluster-1	Cluster-3	THBS1	ITGA3_ITGB1	0.194403193	0	THBS1_ITGA3_ITGB1	THBS1 - (ITGA3+ITGB1)	THBS	ECM-Receptor	KEGG: hsa04512
438	Cluster-2	Cluster-3	THBS1	ITGA3_ITGB1	0.18386068	0	THBS1_ITGA3_ITGB1	THBS1 - (ITGA3+ITGB1)	THBS	ECM-Receptor	KEGG: hsa04512
439	Cluster-0	Cluster-0	THBS1	ITGA3_ITGB1	0.152982752	0	THBS1_ITGA3_ITGB1	THBS1 - (ITGA3+ITGB1)	THBS	ECM-Receptor	KEGG: hsa04512
440	Cluster-1	Cluster-0	THBS1	ITGA3_ITGB1	0.177501247	0	THBS1_ITGA3_ITGB1	THBS1 - (ITGA3+ITGB1)	THBS	ECM-Receptor	KEGG: hsa04512
441	Cluster-2	Cluster-0	THBS1	ITGA3_ITGB1	0.16768454	0	THBS1_ITGA3_ITGB1	THBS1 - (ITGA3+ITGB1)	THBS	ECM-Receptor	KEGG: hsa04512
442	Cluster-3	Cluster-3	COL4A1	ITGA3_ITGB1	0.020946102	0	COL4A1_ITGA3_ITGB1	COL4A1 - (ITGA3+ITGB1)	COLLAGEN	ECM-Receptor	KEGG: hsa04512
443	Cluster-0	Cluster-3	COL4A1	ITGA3_ITGB1	0.014786388	0	COL4A1_ITGA3_ITGB1	COL4A1 - (ITGA3+ITGB1)	COLLAGEN	ECM-Receptor	KEGG: hsa04512
444	Cluster-4	Cluster-3	COL4A1	ITGA3_ITGB1	0.024892253	0	COL4A1_ITGA3_ITGB1	COL4A1 - (ITGA3+ITGB1)	COLLAGEN	ECM-Receptor	KEGG: hsa04512
445	Cluster-3	Cluster-0	COL4A1	ITGA3_ITGB1	0.018773548	0	COL4A1_ITGA3_ITGB1	COL4A1 - (ITGA3+ITGB1)	COLLAGEN	ECM-Receptor	KEGG: hsa04512
446	Cluster-0	Cluster-0	COL4A1	ITGA3_ITGB1	0.013244084	0	COL4A1_ITGA3_ITGB1	COL4A1 - (ITGA3+ITGB1)	COLLAGEN	ECM-Receptor	KEGG: hsa04512
447	Cluster-4	Cluster-0	COL4A1	ITGA3_ITGB1	0.022319731	0	COL4A1_ITGA3_ITGB1	COL4A1 - (ITGA3+ITGB1)	COLLAGEN	ECM-Receptor	KEGG: hsa04512
448	Cluster-3	Cluster-1	COL4A1	ITGA3_ITGB1	0.015122908	0	COL4A1_ITGA3_ITGB1	COL4A1 - (ITGA3+ITGB1)	COLLAGEN	ECM-Receptor	KEGG: hsa04512
449	Cluster-0	Cluster-1	COL4A1	ITGA3_ITGB1	0.010657006	0	COL4A1_ITGA3_ITGB1	COL4A1 - (ITGA3+ITGB1)	COLLAGEN	ECM-Receptor	KEGG: hsa04512
450	Cluster-4	Cluster-1	COL4A1	ITGA3_ITGB1	0.017992156	0	COL4A1_ITGA3_ITGB1	COL4A1 - (ITGA3+ITGB1)	COLLAGEN	ECM-Receptor	KEGG: hsa04512
451	Cluster-3	Cluster-2	COL4A1	ITGA3_ITGB1	0.013162367	0	COL4A1_ITGA3_ITGB1	COL4A1 - (ITGA3+ITGB1)	COLLAGEN	ECM-Receptor	KEGG: hsa04512
452	Cluster-0	Cluster-2	COL4A1	ITGA3_ITGB1	0.009269977	0	COL4A1_ITGA3_ITGB1	COL4A1 - (ITGA3+ITGB1)	COLLAGEN	ECM-Receptor	KEGG: hsa04512
453	Cluster-4	Cluster-2	COL4A1	ITGA3_ITGB1	0.015665561	0.02	COL4A1_ITGA3_ITGB1	COL4A1 - (ITGA3+ITGB1)	COLLAGEN	ECM-Receptor	KEGG: hsa04512
454	Cluster-3	Cluster-4	COL4A1	ITGA3_ITGB1	0.015488779	0	COL4A1_ITGA3_ITGB1	COL4A1 - (ITGA3+ITGB1)	COLLAGEN	ECM-Receptor	KEGG: hsa04512
455	Cluster-0	Cluster-4	COL4A1	ITGA3_ITGB1	0.010916031	0	COL4A1_ITGA3_ITGB1	COL4A1 - (ITGA3+ITGB1)	COLLAGEN	ECM-Receptor	KEGG: hsa04512
456	Cluster-4	Cluster-4	COL4A1	ITGA3_ITGB1	0.018426145	0	COL4A1_ITGA3_ITGB1	COL4A1 - (ITGA3+ITGB1)	COLLAGEN	ECM-Receptor	KEGG: hsa04512
457	Cluster-3	Cluster-5	COL4A1	ITGA3_ITGB1	0.013384729	0	COL4A1_ITGA3_ITGB1	COL4A1 - (ITGA3+ITGB1)	COLLAGEN	ECM-Receptor	KEGG: hsa04512
458	Cluster-0	Cluster-5	COL4A1	ITGA3_ITGB1	0.009427211	0	COL4A1_ITGA3_ITGB1	COL4A1 - (ITGA3+ITGB1)	COLLAGEN	ECM-Receptor	KEGG: hsa04512
459	Cluster-4	Cluster-5	COL4A1	ITGA3_ITGB1	0.015929529	0.01	COL4A1_ITGA3_ITGB1	COL4A1 - (ITGA3+ITGB1)	COLLAGEN	ECM-Receptor	KEGG: hsa04512
460	Cluster-3	Cluster-3	COL4A2	ITGA3_ITGB1	0.065381483	0	COL4A2_ITGA3_ITGB1	COL4A2 - (ITGA3+ITGB1)	COLLAGEN	ECM-Receptor	KEGG: hsa04512
461	Cluster-0	Cluster-3	COL4A2	ITGA3_ITGB1	0.019740204	0	COL4A2_ITGA3_ITGB1	COL4A2 - (ITGA3+ITGB1)	COLLAGEN	ECM-Receptor	KEGG: hsa04512
462	Cluster-4	Cluster-3	COL4A2	ITGA3_ITGB1	0.025376464	0	COL4A2_ITGA3_ITGB1	COL4A2 - (ITGA3+ITGB1)	COLLAGEN	ECM-Receptor	KEGG: hsa04512
463	Cluster-3	Cluster-0	COL4A2	ITGA3_ITGB1	0.058877205	0	COL4A2_ITGA3_ITGB1	COL4A2 - (ITGA3+ITGB1)	COLLAGEN	ECM-Receptor	KEGG: hsa04512
464	Cluster-0	Cluster-0	COL4A2	ITGA3_ITGB1	0.017690467	0	COL4A2_ITGA3_ITGB1	COL4A2 - (ITGA3+ITGB1)	COLLAGEN	ECM-Receptor	KEGG: hsa04512
465	Cluster-4	Cluster-0	COL4A2	ITGA3_ITGB1	0.022755068	0	COL4A2_ITGA3_ITGB1	COL4A2 - (ITGA3+ITGB1)	COLLAGEN	ECM-Receptor	KEGG: hsa04512
466	Cluster-3	Cluster-1	COL4A2	ITGA3_ITGB1	0.047808103	0	COL4A2_ITGA3_ITGB1	COL4A2 - (ITGA3+ITGB1)	COLLAGEN	ECM-Receptor	KEGG: hsa04512
467	Cluster-3	Cluster-2	COL4A2	ITGA3_ITGB1	0.041790035	0	COL4A2_ITGA3_ITGB1	COL4A2 - (ITGA3+ITGB1)	COLLAGEN	ECM-Receptor	KEGG: hsa04512
468	Cluster-3	Cluster-4	COL4A2	ITGA3_ITGB1	0.048925451	0	COL4A2_ITGA3_ITGB1	COL4A2 - (ITGA3+ITGB1)	COLLAGEN	ECM-Receptor	KEGG: hsa04512
469	Cluster-3	Cluster-5	COL4A2	ITGA3_ITGB1	0.042475211	0	COL4A2_ITGA3_ITGB1	COL4A2 - (ITGA3+ITGB1)	COLLAGEN	ECM-Receptor	KEGG: hsa04512
470	Cluster-0	Cluster-3	COL6A1	ITGA3_ITGB1	0.02092488	0	COL6A1_ITGA3_ITGB1	COL6A1 - (ITGA3+ITGB1)	COLLAGEN	ECM-Receptor	KEGG: hsa04512
471	Cluster-4	Cluster-3	COL6A1	ITGA3_ITGB1	0.02337656	0	COL6A1_ITGA3_ITGB1	COL6A1 - (ITGA3+ITGB1)	COLLAGEN	ECM-Receptor	KEGG: hsa04512
472	Cluster-0	Cluster-0	COL6A1	ITGA3_ITGB1	0.018754485	0	COL6A1_ITGA3_ITGB1	COL6A1 - (ITGA3+ITGB1)	COLLAGEN	ECM-Receptor	KEGG: hsa04512
473	Cluster-4	Cluster-0	COL6A1	ITGA3_ITGB1	0.020957313	0	COL6A1_ITGA3_ITGB1	COL6A1 - (ITGA3+ITGB1)	COLLAGEN	ECM-Receptor	KEGG: hsa04512
474	Cluster-0	Cluster-1	COL6A1	ITGA3_ITGB1	0.015107494	0	COL6A1_ITGA3_ITGB1	COL6A1 - (ITGA3+ITGB1)	COLLAGEN	ECM-Receptor	KEGG: hsa04512
475	Cluster-0	Cluster-4	COL6A1	ITGA3_ITGB1	0.015472999	0.02	COL6A1_ITGA3_ITGB1	COL6A1 - (ITGA3+ITGB1)	COLLAGEN	ECM-Receptor	KEGG: hsa04512
476	Cluster-3	Cluster-3	COL6A2	ITGA3_ITGB1	0.011741597	0.01	COL6A2_ITGA3_ITGB1	COL6A2 - (ITGA3+ITGB1)	COLLAGEN	ECM-Receptor	KEGG: hsa04512
477	Cluster-0	Cluster-3	COL6A2	ITGA3_ITGB1	0.015604731	0	COL6A2_ITGA3_ITGB1	COL6A2 - (ITGA3+ITGB1)	COLLAGEN	ECM-Receptor	KEGG: hsa04512
478	Cluster-4	Cluster-3	COL6A2	ITGA3_ITGB1	0.016336711	0	COL6A2_ITGA3_ITGB1	COL6A2 - (ITGA3+ITGB1)	COLLAGEN	ECM-Receptor	KEGG: hsa04512
479	Cluster-0	Cluster-0	COL6A2	ITGA3_ITGB1	0.01397828	0	COL6A2_ITGA3_ITGB1	COL6A2 - (ITGA3+ITGB1)	COLLAGEN	ECM-Receptor	KEGG: hsa04512
480	Cluster-0	Cluster-1	COL6A2	ITGA3_ITGB1	0.011249421	0	COL6A2_ITGA3_ITGB1	COL6A2 - (ITGA3+ITGB1)	COLLAGEN	ECM-Receptor	KEGG: hsa04512
481	Cluster-0	Cluster-2	COL6A2	ITGA3_ITGB1	0.009786051	0	COL6A2_ITGA3_ITGB1	COL6A2 - (ITGA3+ITGB1)	COLLAGEN	ECM-Receptor	KEGG: hsa04512
482	Cluster-0	Cluster-4	COL6A2	ITGA3_ITGB1	0.011522676	0	COL6A2_ITGA3_ITGB1	COL6A2 - (ITGA3+ITGB1)	COLLAGEN	ECM-Receptor	KEGG: hsa04512
483	Cluster-0	Cluster-5	COL6A2	ITGA3_ITGB1	0.009951949	0	COL6A2_ITGA3_ITGB1	COL6A2 - (ITGA3+ITGB1)	COLLAGEN	ECM-Receptor	KEGG: hsa04512
484	Cluster-3	Cluster-3	LAMB1	ITGA6_ITGB1	0.015751564	0	LAMB1_ITGA6_ITGB1	LAMB1 - (ITGA6+ITGB1)	LAMININ	ECM-Receptor	KEGG: hsa04512
485	Cluster-0	Cluster-3	LAMB1	ITGA6_ITGB1	0.009937557	0	LAMB1_ITGA6_ITGB1	LAMB1 - (ITGA6+ITGB1)	LAMININ	ECM-Receptor	KEGG: hsa04512
486	Cluster-3	Cluster-0	LAMB1	ITGA6_ITGB1	0.010975519	0	LAMB1_ITGA6_ITGB1	LAMB1 - (ITGA6+ITGB1)	LAMININ	ECM-Receptor	KEGG: hsa04512
487	Cluster-0	Cluster-0	LAMB1	ITGA6_ITGB1	0.006912003	0	LAMB1_ITGA6_ITGB1	LAMB1 - (ITGA6+ITGB1)	LAMININ	ECM-Receptor	KEGG: hsa04512
488	Cluster-3	Cluster-1	LAMB1	ITGA6_ITGB1	0.005404221	0	LAMB1_ITGA6_ITGB1	LAMB1 - (ITGA6+ITGB1)	LAMININ	ECM-Receptor	KEGG: hsa04512
489	Cluster-0	Cluster-1	LAMB1	ITGA6_ITGB1	0.003396308	0	LAMB1_ITGA6_ITGB1	LAMB1 - (ITGA6+ITGB1)	LAMININ	ECM-Receptor	KEGG: hsa04512
490	Cluster-3	Cluster-4	LAMB1	ITGA6_ITGB1	0.005904653	0	LAMB1_ITGA6_ITGB1	LAMB1 - (ITGA6+ITGB1)	LAMININ	ECM-Receptor	KEGG: hsa04512
491	Cluster-0	Cluster-4	LAMB1	ITGA6_ITGB1	0.003711501	0	LAMB1_ITGA6_ITGB1	LAMB1 - (ITGA6+ITGB1)	LAMININ	ECM-Receptor	KEGG: hsa04512
492	Cluster-3	Cluster-5	LAMB1	ITGA6_ITGB1	0.005984897	0.01	LAMB1_ITGA6_ITGB1	LAMB1 - (ITGA6+ITGB1)	LAMININ	ECM-Receptor	KEGG: hsa04512
493	Cluster-0	Cluster-5	LAMB1	ITGA6_ITGB1	0.003762053	0	LAMB1_ITGA6_ITGB1	LAMB1 - (ITGA6+ITGB1)	LAMININ	ECM-Receptor	KEGG: hsa04512
494	Cluster-3	Cluster-3	LAMB2	ITGA6_ITGB1	0.04258578	0	LAMB2_ITGA6_ITGB1	LAMB2 - (ITGA6+ITGB1)	LAMININ	ECM-Receptor	KEGG: hsa04512
495	Cluster-0	Cluster-3	LAMB2	ITGA6_ITGB1	0.05829168	0	LAMB2_ITGA6_ITGB1	LAMB2 - (ITGA6+ITGB1)	LAMININ	ECM-Receptor	KEGG: hsa04512
496	Cluster-2	Cluster-3	LAMB2	ITGA6_ITGB1	0.046813161	0	LAMB2_ITGA6_ITGB1	LAMB2 - (ITGA6+ITGB1)	LAMININ	ECM-Receptor	KEGG: hsa04512
497	Cluster-4	Cluster-3	LAMB2	ITGA6_ITGB1	0.053046753	0	LAMB2_ITGA6_ITGB1	LAMB2 - (ITGA6+ITGB1)	LAMININ	ECM-Receptor	KEGG: hsa04512
498	Cluster-3	Cluster-0	LAMB2	ITGA6_ITGB1	0.029920655	0	LAMB2_ITGA6_ITGB1	LAMB2 - (ITGA6+ITGB1)	LAMININ	ECM-Receptor	KEGG: hsa04512
499	Cluster-0	Cluster-0	LAMB2	ITGA6_ITGB1	0.041156369	0	LAMB2_ITGA6_ITGB1	LAMB2 - (ITGA6+ITGB1)	LAMININ	ECM-Receptor	KEGG: hsa04512
500	Cluster-2	Cluster-0	LAMB2	ITGA6_ITGB1	0.032934049	0	LAMB2_ITGA6_ITGB1	LAMB2 - (ITGA6+ITGB1)	LAMININ	ECM-Receptor	KEGG: hsa04512
501	Cluster-4	Cluster-0	LAMB2	ITGA6_ITGB1	0.037392012	0	LAMB2_ITGA6_ITGB1	LAMB2 - (ITGA6+ITGB1)	LAMININ	ECM-Receptor	KEGG: hsa04512
502	Cluster-3	Cluster-3	LAMB3	ITGA6_ITGB1	0.102596179	0	LAMB3_ITGA6_ITGB1	LAMB3 - (ITGA6+ITGB1)	LAMININ	ECM-Receptor	KEGG: hsa04512
503	Cluster-0	Cluster-3	LAMB3	ITGA6_ITGB1	0.061461451	0	LAMB3_ITGA6_ITGB1	LAMB3 - (ITGA6+ITGB1)	LAMININ	ECM-Receptor	KEGG: hsa04512
504	Cluster-1	Cluster-3	LAMB3	ITGA6_ITGB1	0.067057497	0	LAMB3_ITGA6_ITGB1	LAMB3 - (ITGA6+ITGB1)	LAMININ	ECM-Receptor	KEGG: hsa04512
505	Cluster-2	Cluster-3	LAMB3	ITGA6_ITGB1	0.076015622	0	LAMB3_ITGA6_ITGB1	LAMB3 - (ITGA6+ITGB1)	LAMININ	ECM-Receptor	KEGG: hsa04512
506	Cluster-4	Cluster-3	LAMB3	ITGA6_ITGB1	0.112004141	0	LAMB3_ITGA6_ITGB1	LAMB3 - (ITGA6+ITGB1)	LAMININ	ECM-Receptor	KEGG: hsa04512
507	Cluster-5	Cluster-3	LAMB3	ITGA6_ITGB1	0.057171066	0	LAMB3_ITGA6_ITGB1	LAMB3 - (ITGA6+ITGB1)	LAMININ	ECM-Receptor	KEGG: hsa04512
508	Cluster-3	Cluster-0	LAMB3	ITGA6_ITGB1	0.073453046	0	LAMB3_ITGA6_ITGB1	LAMB3 - (ITGA6+ITGB1)	LAMININ	ECM-Receptor	KEGG: hsa04512
509	Cluster-0	Cluster-0	LAMB3	ITGA6_ITGB1	0.04343734	0	LAMB3_ITGA6_ITGB1	LAMB3 - (ITGA6+ITGB1)	LAMININ	ECM-Receptor	KEGG: hsa04512
510	Cluster-1	Cluster-0	LAMB3	ITGA6_ITGB1	0.047475309	0	LAMB3_ITGA6_ITGB1	LAMB3 - (ITGA6+ITGB1)	LAMININ	ECM-Receptor	KEGG: hsa04512
511	Cluster-2	Cluster-0	LAMB3	ITGA6_ITGB1	0.053968803	0	LAMB3_ITGA6_ITGB1	LAMB3 - (ITGA6+ITGB1)	LAMININ	ECM-Receptor	KEGG: hsa04512
512	Cluster-4	Cluster-0	LAMB3	ITGA6_ITGB1	0.080428121	0	LAMB3_ITGA6_ITGB1	LAMB3 - (ITGA6+ITGB1)	LAMININ	ECM-Receptor	KEGG: hsa04512
513	Cluster-5	Cluster-0	LAMB3	ITGA6_ITGB1	0.040351054	0.01	LAMB3_ITGA6_ITGB1	LAMB3 - (ITGA6+ITGB1)	LAMININ	ECM-Receptor	KEGG: hsa04512
514	Cluster-3	Cluster-1	LAMB3	ITGA6_ITGB1	0.037365617	0	LAMB3_ITGA6_ITGB1	LAMB3 - (ITGA6+ITGB1)	LAMININ	ECM-Receptor	KEGG: hsa04512
515	Cluster-4	Cluster-1	LAMB3	ITGA6_ITGB1	0.041065725	0.01	LAMB3_ITGA6_ITGB1	LAMB3 - (ITGA6+ITGB1)	LAMININ	ECM-Receptor	KEGG: hsa04512
516	Cluster-3	Cluster-3	LAMC1	ITGA6_ITGB1	0.053443707	0	LAMC1_ITGA6_ITGB1	LAMC1 - (ITGA6+ITGB1)	LAMININ	ECM-Receptor	KEGG: hsa04512
517	Cluster-0	Cluster-3	LAMC1	ITGA6_ITGB1	0.050424657	0	LAMC1_ITGA6_ITGB1	LAMC1 - (ITGA6+ITGB1)	LAMININ	ECM-Receptor	KEGG: hsa04512
518	Cluster-1	Cluster-3	LAMC1	ITGA6_ITGB1	0.020182352	0	LAMC1_ITGA6_ITGB1	LAMC1 - (ITGA6+ITGB1)	LAMININ	ECM-Receptor	KEGG: hsa04512
519	Cluster-3	Cluster-0	LAMC1	ITGA6_ITGB1	0.037676481	0	LAMC1_ITGA6_ITGB1	LAMC1 - (ITGA6+ITGB1)	LAMININ	ECM-Receptor	KEGG: hsa04512
520	Cluster-0	Cluster-0	LAMC1	ITGA6_ITGB1	0.035514707	0	LAMC1_ITGA6_ITGB1	LAMC1 - (ITGA6+ITGB1)	LAMININ	ECM-Receptor	KEGG: hsa04512
521	Cluster-3	Cluster-3	FN1	ITGAV_ITGB1	0.055757967	0.01	FN1_ITGAV_ITGB1	FN1 - (ITGAV+ITGB1)	FN1	ECM-Receptor	KEGG: hsa04512
522	Cluster-0	Cluster-3	FN1	ITGAV_ITGB1	0.069713267	0	FN1_ITGAV_ITGB1	FN1 - (ITGAV+ITGB1)	FN1	ECM-Receptor	KEGG: hsa04512
523	Cluster-1	Cluster-3	FN1	ITGAV_ITGB1	0.058132159	0	FN1_ITGAV_ITGB1	FN1 - (ITGAV+ITGB1)	FN1	ECM-Receptor	KEGG: hsa04512
524	Cluster-2	Cluster-3	FN1	ITGAV_ITGB1	0.055606772	0.01	FN1_ITGAV_ITGB1	FN1 - (ITGAV+ITGB1)	FN1	ECM-Receptor	KEGG: hsa04512
525	Cluster-4	Cluster-3	FN1	ITGAV_ITGB1	0.055348009	0.01	FN1_ITGAV_ITGB1	FN1 - (ITGAV+ITGB1)	FN1	ECM-Receptor	KEGG: hsa04512
526	Cluster-3	Cluster-0	FN1	ITGAV_ITGB1	0.050200435	0	FN1_ITGAV_ITGB1	FN1 - (ITGAV+ITGB1)	FN1	ECM-Receptor	KEGG: hsa04512
527	Cluster-0	Cluster-0	FN1	ITGAV_ITGB1	0.062857371	0	FN1_ITGAV_ITGB1	FN1 - (ITGAV+ITGB1)	FN1	ECM-Receptor	KEGG: hsa04512
528	Cluster-1	Cluster-0	FN1	ITGAV_ITGB1	0.052351106	0	FN1_ITGAV_ITGB1	FN1 - (ITGAV+ITGB1)	FN1	ECM-Receptor	KEGG: hsa04512
529	Cluster-2	Cluster-0	FN1	ITGAV_ITGB1	0.050063512	0	FN1_ITGAV_ITGB1	FN1 - (ITGAV+ITGB1)	FN1	ECM-Receptor	KEGG: hsa04512
530	Cluster-4	Cluster-0	FN1	ITGAV_ITGB1	0.049829183	0.01	FN1_ITGAV_ITGB1	FN1 - (ITGAV+ITGB1)	FN1	ECM-Receptor	KEGG: hsa04512
531	Cluster-0	Cluster-4	FN1	ITGAV_ITGB1	0.069773048	0	FN1_ITGAV_ITGB1	FN1 - (ITGAV+ITGB1)	FN1	ECM-Receptor	KEGG: hsa04512
532	Cluster-3	Cluster-4	FN1	ITGAV_ITGB8	0.018761808	0	FN1_ITGAV_ITGB8	FN1 - (ITGAV+ITGB8)	FN1	ECM-Receptor	KEGG: hsa04512
533	Cluster-0	Cluster-4	FN1	ITGAV_ITGB8	0.023689889	0	FN1_ITGAV_ITGB8	FN1 - (ITGAV+ITGB8)	FN1	ECM-Receptor	KEGG: hsa04512
534	Cluster-1	Cluster-4	FN1	ITGAV_ITGB8	0.01959338	0	FN1_ITGAV_ITGB8	FN1 - (ITGAV+ITGB8)	FN1	ECM-Receptor	KEGG: hsa04512
535	Cluster-2	Cluster-4	FN1	ITGAV_ITGB8	0.018708945	0	FN1_ITGAV_ITGB8	FN1 - (ITGAV+ITGB8)	FN1	ECM-Receptor	KEGG: hsa04512
536	Cluster-4	Cluster-4	FN1	ITGAV_ITGB8	0.018618499	0	FN1_ITGAV_ITGB8	FN1 - (ITGAV+ITGB8)	FN1	ECM-Receptor	KEGG: hsa04512
537	Cluster-5	Cluster-4	FN1	ITGAV_ITGB8	0.003695427	0	FN1_ITGAV_ITGB8	FN1 - (ITGAV+ITGB8)	FN1	ECM-Receptor	KEGG: hsa04512
538	Cluster-3	Cluster-4	LAMB1	ITGAV_ITGB8	0.002017514	0	LAMB1_ITGAV_ITGB8	LAMB1 - (ITGAV+ITGB8)	LAMININ	ECM-Receptor	KEGG: hsa04512
539	Cluster-0	Cluster-4	LAMB1	ITGAV_ITGB8	0.001266314	0	LAMB1_ITGAV_ITGB8	LAMB1 - (ITGAV+ITGB8)	LAMININ	ECM-Receptor	KEGG: hsa04512
540	Cluster-3	Cluster-4	LAMB2	ITGAV_ITGB8	0.005587352	0	LAMB2_ITGAV_ITGB8	LAMB2 - (ITGAV+ITGB8)	LAMININ	ECM-Receptor	KEGG: hsa04512
541	Cluster-0	Cluster-4	LAMB2	ITGAV_ITGB8	0.007758579	0	LAMB2_ITGAV_ITGB8	LAMB2 - (ITGAV+ITGB8)	LAMININ	ECM-Receptor	KEGG: hsa04512
542	Cluster-1	Cluster-4	LAMB2	ITGAV_ITGB8	0.003057237	0	LAMB2_ITGAV_ITGB8	LAMB2 - (ITGAV+ITGB8)	LAMININ	ECM-Receptor	KEGG: hsa04512
543	Cluster-2	Cluster-4	LAMB2	ITGAV_ITGB8	0.006165647	0	LAMB2_ITGAV_ITGB8	LAMB2 - (ITGAV+ITGB8)	LAMININ	ECM-Receptor	KEGG: hsa04512
544	Cluster-4	Cluster-4	LAMB2	ITGAV_ITGB8	0.007026557	0	LAMB2_ITGAV_ITGB8	LAMB2 - (ITGAV+ITGB8)	LAMININ	ECM-Receptor	KEGG: hsa04512
545	Cluster-5	Cluster-4	LAMB2	ITGAV_ITGB8	0.002225249	0	LAMB2_ITGAV_ITGB8	LAMB2 - (ITGAV+ITGB8)	LAMININ	ECM-Receptor	KEGG: hsa04512
546	Cluster-3	Cluster-4	LAMB3	ITGAV_ITGB8	0.014236095	0	LAMB3_ITGAV_ITGB8	LAMB3 - (ITGAV+ITGB8)	LAMININ	ECM-Receptor	KEGG: hsa04512
547	Cluster-0	Cluster-4	LAMB3	ITGAV_ITGB8	0.008204414	0	LAMB3_ITGAV_ITGB8	LAMB3 - (ITGAV+ITGB8)	LAMININ	ECM-Receptor	KEGG: hsa04512
548	Cluster-1	Cluster-4	LAMB3	ITGAV_ITGB8	0.008997912	0	LAMB3_ITGAV_ITGB8	LAMB3 - (ITGAV+ITGB8)	LAMININ	ECM-Receptor	KEGG: hsa04512
549	Cluster-2	Cluster-4	LAMB3	ITGAV_ITGB8	0.01028544	0	LAMB3_ITGAV_ITGB8	LAMB3 - (ITGAV+ITGB8)	LAMININ	ECM-Receptor	KEGG: hsa04512
550	Cluster-4	Cluster-4	LAMB3	ITGAV_ITGB8	0.015683131	0	LAMB3_ITGAV_ITGB8	LAMB3 - (ITGAV+ITGB8)	LAMININ	ECM-Receptor	KEGG: hsa04512
551	Cluster-5	Cluster-4	LAMB3	ITGAV_ITGB8	0.007601585	0	LAMB3_ITGAV_ITGB8	LAMB3 - (ITGAV+ITGB8)	LAMININ	ECM-Receptor	KEGG: hsa04512
552	Cluster-3	Cluster-4	LAMC1	ITGAV_ITGB8	0.007081713	0	LAMC1_ITGAV_ITGB8	LAMC1 - (ITGAV+ITGB8)	LAMININ	ECM-Receptor	KEGG: hsa04512
553	Cluster-0	Cluster-4	LAMC1	ITGAV_ITGB8	0.006663229	0	LAMC1_ITGAV_ITGB8	LAMC1 - (ITGAV+ITGB8)	LAMININ	ECM-Receptor	KEGG: hsa04512
554	Cluster-1	Cluster-4	LAMC1	ITGAV_ITGB8	0.002595211	0	LAMC1_ITGAV_ITGB8	LAMC1 - (ITGAV+ITGB8)	LAMININ	ECM-Receptor	KEGG: hsa04512
555	Cluster-2	Cluster-4	LAMC1	ITGAV_ITGB8	0.002377827	0	LAMC1_ITGAV_ITGB8	LAMC1 - (ITGAV+ITGB8)	LAMININ	ECM-Receptor	KEGG: hsa04512
556	Cluster-4	Cluster-4	LAMC1	ITGAV_ITGB8	0.002050847	0	LAMC1_ITGAV_ITGB8	LAMC1 - (ITGAV+ITGB8)	LAMININ	ECM-Receptor	KEGG: hsa04512
557	Cluster-5	Cluster-4	LAMC1	ITGAV_ITGB8	0.002573658	0	LAMC1_ITGAV_ITGB8	LAMC1 - (ITGAV+ITGB8)	LAMININ	ECM-Receptor	KEGG: hsa04512
558	Cluster-3	Cluster-4	COL4A1	ITGAV_ITGB8	0.001933859	0	COL4A1_ITGAV_ITGB8	COL4A1 - (ITGAV+ITGB8)	COLLAGEN	ECM-Receptor	KEGG: hsa04512
559	Cluster-0	Cluster-4	COL4A1	ITGAV_ITGB8	0.001357408	0	COL4A1_ITGAV_ITGB8	COL4A1 - (ITGAV+ITGB8)	COLLAGEN	ECM-Receptor	KEGG: hsa04512
560	Cluster-4	Cluster-4	COL4A1	ITGAV_ITGB8	0.002306628	0	COL4A1_ITGAV_ITGB8	COL4A1 - (ITGAV+ITGB8)	COLLAGEN	ECM-Receptor	KEGG: hsa04512
561	Cluster-3	Cluster-4	COL4A2	ITGAV_ITGB8	0.006295733	0	COL4A2_ITGAV_ITGB8	COL4A2 - (ITGAV+ITGB8)	COLLAGEN	ECM-Receptor	KEGG: hsa04512
562	Cluster-0	Cluster-4	COL4A2	ITGAV_ITGB8	0.001820488	0	COL4A2_ITGAV_ITGB8	COL4A2 - (ITGAV+ITGB8)	COLLAGEN	ECM-Receptor	KEGG: hsa04512
563	Cluster-4	Cluster-4	COL4A2	ITGAV_ITGB8	0.002352557	0	COL4A2_ITGAV_ITGB8	COL4A2 - (ITGAV+ITGB8)	COLLAGEN	ECM-Receptor	KEGG: hsa04512
564	Cluster-3	Cluster-4	COL6A1	ITGAV_ITGB8	0.001024248	0	COL6A1_ITGAV_ITGB8	COL6A1 - (ITGAV+ITGB8)	COLLAGEN	ECM-Receptor	KEGG: hsa04512
565	Cluster-0	Cluster-4	COL6A1	ITGAV_ITGB8	0.001931861	0	COL6A1_ITGAV_ITGB8	COL6A1 - (ITGAV+ITGB8)	COLLAGEN	ECM-Receptor	KEGG: hsa04512
566	Cluster-4	Cluster-4	COL6A1	ITGAV_ITGB8	0.002163126	0	COL6A1_ITGAV_ITGB8	COL6A1 - (ITGAV+ITGB8)	COLLAGEN	ECM-Receptor	KEGG: hsa04512
567	Cluster-3	Cluster-4	COL6A2	ITGAV_ITGB8	0.001074876	0	COL6A2_ITGAV_ITGB8	COL6A2 - (ITGAV+ITGB8)	COLLAGEN	ECM-Receptor	KEGG: hsa04512
568	Cluster-0	Cluster-4	COL6A2	ITGAV_ITGB8	0.001433615	0	COL6A2_ITGAV_ITGB8	COL6A2 - (ITGAV+ITGB8)	COLLAGEN	ECM-Receptor	KEGG: hsa04512
569	Cluster-4	Cluster-4	COL6A2	ITGAV_ITGB8	0.001501876	0	COL6A2_ITGAV_ITGB8	COL6A2 - (ITGAV+ITGB8)	COLLAGEN	ECM-Receptor	KEGG: hsa04512
570	Cluster-3	Cluster-3	FN1	CD44	0.150269774	0	FN1_CD44	FN1 - CD44	FN1	ECM-Receptor	KEGG: hsa04512
571	Cluster-0	Cluster-3	FN1	CD44	0.183288164	0	FN1_CD44	FN1 - CD44	FN1	ECM-Receptor	KEGG: hsa04512
572	Cluster-1	Cluster-3	FN1	CD44	0.156003426	0	FN1_CD44	FN1 - CD44	FN1	ECM-Receptor	KEGG: hsa04512
573	Cluster-2	Cluster-3	FN1	CD44	0.149902986	0	FN1_CD44	FN1 - CD44	FN1	ECM-Receptor	KEGG: hsa04512
574	Cluster-4	Cluster-3	FN1	CD44	0.149274778	0.01	FN1_CD44	FN1 - CD44	FN1	ECM-Receptor	KEGG: hsa04512
575	Cluster-0	Cluster-0	FN1	CD44	0.159318151	0	FN1_CD44	FN1 - CD44	FN1	ECM-Receptor	KEGG: hsa04512
576	Cluster-0	Cluster-1	FN1	CD44	0.141915534	0.01	FN1_CD44	FN1 - CD44	FN1	ECM-Receptor	KEGG: hsa04512
577	Cluster-0	Cluster-4	FN1	CD44	0.171023316	0	FN1_CD44	FN1 - CD44	FN1	ECM-Receptor	KEGG: hsa04512
578	Cluster-3	Cluster-3	COL4A1	CD44	0.017605233	0	COL4A1_CD44	COL4A1 - CD44	COLLAGEN	ECM-Receptor	KEGG: hsa04512
579	Cluster-0	Cluster-3	COL4A1	CD44	0.012415524	0	COL4A1_CD44	COL4A1 - CD44	COLLAGEN	ECM-Receptor	KEGG: hsa04512
580	Cluster-4	Cluster-3	COL4A1	CD44	0.020935437	0	COL4A1_CD44	COL4A1 - CD44	COLLAGEN	ECM-Receptor	KEGG: hsa04512
581	Cluster-3	Cluster-0	COL4A1	CD44	0.014907362	0	COL4A1_CD44	COL4A1 - CD44	COLLAGEN	ECM-Receptor	KEGG: hsa04512
582	Cluster-0	Cluster-0	COL4A1	CD44	0.010504434	0	COL4A1_CD44	COL4A1 - CD44	COLLAGEN	ECM-Receptor	KEGG: hsa04512
583	Cluster-4	Cluster-0	COL4A1	CD44	0.017736452	0	COL4A1_CD44	COL4A1 - CD44	COLLAGEN	ECM-Receptor	KEGG: hsa04512
584	Cluster-3	Cluster-1	COL4A1	CD44	0.01303443	0	COL4A1_CD44	COL4A1 - CD44	COLLAGEN	ECM-Receptor	KEGG: hsa04512
585	Cluster-0	Cluster-1	COL4A1	CD44	0.009179523	0	COL4A1_CD44	COL4A1 - CD44	COLLAGEN	ECM-Receptor	KEGG: hsa04512
586	Cluster-4	Cluster-1	COL4A1	CD44	0.015513676	0	COL4A1_CD44	COL4A1 - CD44	COLLAGEN	ECM-Receptor	KEGG: hsa04512
587	Cluster-3	Cluster-2	COL4A1	CD44	0.011704074	0	COL4A1_CD44	COL4A1 - CD44	COLLAGEN	ECM-Receptor	KEGG: hsa04512
588	Cluster-0	Cluster-2	COL4A1	CD44	0.008239332	0	COL4A1_CD44	COL4A1 - CD44	COLLAGEN	ECM-Receptor	KEGG: hsa04512
589	Cluster-4	Cluster-2	COL4A1	CD44	0.013933849	0	COL4A1_CD44	COL4A1 - CD44	COLLAGEN	ECM-Receptor	KEGG: hsa04512
590	Cluster-3	Cluster-4	COL4A1	CD44	0.016207156	0	COL4A1_CD44	COL4A1 - CD44	COLLAGEN	ECM-Receptor	KEGG: hsa04512
591	Cluster-0	Cluster-4	COL4A1	CD44	0.011424783	0	COL4A1_CD44	COL4A1 - CD44	COLLAGEN	ECM-Receptor	KEGG: hsa04512
592	Cluster-4	Cluster-4	COL4A1	CD44	0.019278091	0	COL4A1_CD44	COL4A1 - CD44	COLLAGEN	ECM-Receptor	KEGG: hsa04512
593	Cluster-3	Cluster-5	COL4A1	CD44	0.011682881	0	COL4A1_CD44	COL4A1 - CD44	COLLAGEN	ECM-Receptor	KEGG: hsa04512
594	Cluster-0	Cluster-5	COL4A1	CD44	0.008224361	0	COL4A1_CD44	COL4A1 - CD44	COLLAGEN	ECM-Receptor	KEGG: hsa04512
595	Cluster-4	Cluster-5	COL4A1	CD44	0.013908675	0	COL4A1_CD44	COL4A1 - CD44	COLLAGEN	ECM-Receptor	KEGG: hsa04512
596	Cluster-3	Cluster-3	COL4A2	CD44	0.055353949	0	COL4A2_CD44	COL4A2 - CD44	COLLAGEN	ECM-Receptor	KEGG: hsa04512
597	Cluster-0	Cluster-3	COL4A2	CD44	0.016588414	0	COL4A2_CD44	COL4A2 - CD44	COLLAGEN	ECM-Receptor	KEGG: hsa04512
598	Cluster-4	Cluster-3	COL4A2	CD44	0.021344364	0	COL4A2_CD44	COL4A2 - CD44	COLLAGEN	ECM-Receptor	KEGG: hsa04512
599	Cluster-3	Cluster-0	COL4A2	CD44	0.047149002	0	COL4A2_CD44	COL4A2 - CD44	COLLAGEN	ECM-Receptor	KEGG: hsa04512
600	Cluster-0	Cluster-0	COL4A2	CD44	0.014044136	0	COL4A2_CD44	COL4A2 - CD44	COLLAGEN	ECM-Receptor	KEGG: hsa04512
601	Cluster-4	Cluster-0	COL4A2	CD44	0.018084048	0	COL4A2_CD44	COL4A2 - CD44	COLLAGEN	ECM-Receptor	KEGG: hsa04512
602	Cluster-3	Cluster-1	COL4A2	CD44	0.041395514	0	COL4A2_CD44	COL4A2 - CD44	COLLAGEN	ECM-Receptor	KEGG: hsa04512
603	Cluster-3	Cluster-2	COL4A2	CD44	0.037279828	0	COL4A2_CD44	COL4A2 - CD44	COLLAGEN	ECM-Receptor	KEGG: hsa04512
604	Cluster-3	Cluster-4	COL4A2	CD44	0.051114123	0	COL4A2_CD44	COL4A2 - CD44	COLLAGEN	ECM-Receptor	KEGG: hsa04512
605	Cluster-0	Cluster-4	COL4A2	CD44	0.015269831	0	COL4A2_CD44	COL4A2 - CD44	COLLAGEN	ECM-Receptor	KEGG: hsa04512
606	Cluster-4	Cluster-4	COL4A2	CD44	0.019655295	0	COL4A2_CD44	COL4A2 - CD44	COLLAGEN	ECM-Receptor	KEGG: hsa04512
607	Cluster-3	Cluster-5	COL4A2	CD44	0.037214068	0	COL4A2_CD44	COL4A2 - CD44	COLLAGEN	ECM-Receptor	KEGG: hsa04512
608	Cluster-0	Cluster-3	COL6A1	CD44	0.017587335	0	COL6A1_CD44	COL6A1 - CD44	COLLAGEN	ECM-Receptor	KEGG: hsa04512
609	Cluster-4	Cluster-3	COL6A1	CD44	0.019655819	0	COL6A1_CD44	COL6A1 - CD44	COLLAGEN	ECM-Receptor	KEGG: hsa04512
610	Cluster-0	Cluster-0	COL6A1	CD44	0.014892166	0	COL6A1_CD44	COL6A1 - CD44	COLLAGEN	ECM-Receptor	KEGG: hsa04512
611	Cluster-4	Cluster-0	COL6A1	CD44	0.016649037	0	COL6A1_CD44	COL6A1 - CD44	COLLAGEN	ECM-Receptor	KEGG: hsa04512
612	Cluster-0	Cluster-1	COL6A1	CD44	0.013021117	0	COL6A1_CD44	COL6A1 - CD44	COLLAGEN	ECM-Receptor	KEGG: hsa04512
613	Cluster-4	Cluster-1	COL6A1	CD44	0.014560519	0.03	COL6A1_CD44	COL6A1 - CD44	COLLAGEN	ECM-Receptor	KEGG: hsa04512
614	Cluster-0	Cluster-4	COL6A1	CD44	0.016190656	0	COL6A1_CD44	COL6A1 - CD44	COLLAGEN	ECM-Receptor	KEGG: hsa04512
615	Cluster-4	Cluster-4	COL6A1	CD44	0.0180979	0	COL6A1_CD44	COL6A1 - CD44	COLLAGEN	ECM-Receptor	KEGG: hsa04512
616	Cluster-3	Cluster-3	COL6A2	CD44	0.009854055	0.01	COL6A2_CD44	COL6A2 - CD44	COLLAGEN	ECM-Receptor	KEGG: hsa04512
617	Cluster-0	Cluster-3	COL6A2	CD44	0.013104398	0	COL6A2_CD44	COL6A2 - CD44	COLLAGEN	ECM-Receptor	KEGG: hsa04512
618	Cluster-4	Cluster-3	COL6A2	CD44	0.013720729	0	COL6A2_CD44	COL6A2 - CD44	COLLAGEN	ECM-Receptor	KEGG: hsa04512
619	Cluster-0	Cluster-0	COL6A2	CD44	0.011088462	0	COL6A2_CD44	COL6A2 - CD44	COLLAGEN	ECM-Receptor	KEGG: hsa04512
620	Cluster-0	Cluster-1	COL6A2	CD44	0.009690609	0	COL6A2_CD44	COL6A2 - CD44	COLLAGEN	ECM-Receptor	KEGG: hsa04512
621	Cluster-0	Cluster-2	COL6A2	CD44	0.008698532	0	COL6A2_CD44	COL6A2 - CD44	COLLAGEN	ECM-Receptor	KEGG: hsa04512
622	Cluster-3	Cluster-4	COL6A2	CD44	0.009065839	0.03	COL6A2_CD44	COL6A2 - CD44	COLLAGEN	ECM-Receptor	KEGG: hsa04512
623	Cluster-0	Cluster-4	COL6A2	CD44	0.012059357	0	COL6A2_CD44	COL6A2 - CD44	COLLAGEN	ECM-Receptor	KEGG: hsa04512
624	Cluster-0	Cluster-5	COL6A2	CD44	0.008682733	0	COL6A2_CD44	COL6A2 - CD44	COLLAGEN	ECM-Receptor	KEGG: hsa04512
625	Cluster-3	Cluster-3	LAMB1	CD44	0.018354337	0	LAMB1_CD44	LAMB1 - CD44	LAMININ	ECM-Receptor	KEGG: hsa04512
626	Cluster-0	Cluster-3	LAMB1	CD44	0.011590944	0	LAMB1_CD44	LAMB1 - CD44	LAMININ	ECM-Receptor	KEGG: hsa04512
627	Cluster-3	Cluster-0	LAMB1	CD44	0.015543489	0	LAMB1_CD44	LAMB1 - CD44	LAMININ	ECM-Receptor	KEGG: hsa04512
628	Cluster-0	Cluster-0	LAMB1	CD44	0.009805519	0	LAMB1_CD44	LAMB1 - CD44	LAMININ	ECM-Receptor	KEGG: hsa04512
629	Cluster-3	Cluster-1	LAMB1	CD44	0.013591738	0	LAMB1_CD44	LAMB1 - CD44	LAMININ	ECM-Receptor	KEGG: hsa04512
630	Cluster-0	Cluster-1	LAMB1	CD44	0.008567998	0	LAMB1_CD44	LAMB1 - CD44	LAMININ	ECM-Receptor	KEGG: hsa04512
631	Cluster-3	Cluster-2	LAMB1	CD44	0.012205204	0	LAMB1_CD44	LAMB1 - CD44	LAMININ	ECM-Receptor	KEGG: hsa04512
632	Cluster-0	Cluster-2	LAMB1	CD44	0.007689955	0	LAMB1_CD44	LAMB1 - CD44	LAMININ	ECM-Receptor	KEGG: hsa04512
633	Cluster-3	Cluster-4	LAMB1	CD44	0.016897796	0	LAMB1_CD44	LAMB1 - CD44	LAMININ	ECM-Receptor	KEGG: hsa04512
634	Cluster-0	Cluster-4	LAMB1	CD44	0.010665292	0	LAMB1_CD44	LAMB1 - CD44	LAMININ	ECM-Receptor	KEGG: hsa04512
635	Cluster-3	Cluster-5	LAMB1	CD44	0.012183114	0	LAMB1_CD44	LAMB1 - CD44	LAMININ	ECM-Receptor	KEGG: hsa04512
636	Cluster-0	Cluster-5	LAMB1	CD44	0.007675974	0	LAMB1_CD44	LAMB1 - CD44	LAMININ	ECM-Receptor	KEGG: hsa04512
637	Cluster-0	Cluster-3	LAMB2	CD44	0.067442086	0	LAMB2_CD44	LAMB2 - CD44	LAMININ	ECM-Receptor	KEGG: hsa04512
638	Cluster-2	Cluster-3	LAMB2	CD44	0.054265544	0	LAMB2_CD44	LAMB2 - CD44	LAMININ	ECM-Receptor	KEGG: hsa04512
639	Cluster-4	Cluster-3	LAMB2	CD44	0.061427536	0.01	LAMB2_CD44	LAMB2 - CD44	LAMININ	ECM-Receptor	KEGG: hsa04512
640	Cluster-0	Cluster-0	LAMB2	CD44	0.057554519	0	LAMB2_CD44	LAMB2 - CD44	LAMININ	ECM-Receptor	KEGG: hsa04512
641	Cluster-0	Cluster-4	LAMB2	CD44	0.062337471	0	LAMB2_CD44	LAMB2 - CD44	LAMININ	ECM-Receptor	KEGG: hsa04512
642	Cluster-3	Cluster-3	LAMB3	CD44	0.117831124	0	LAMB3_CD44	LAMB3 - CD44	LAMININ	ECM-Receptor	KEGG: hsa04512
643	Cluster-0	Cluster-3	LAMB3	CD44	0.071071882	0	LAMB3_CD44	LAMB3 - CD44	LAMININ	ECM-Receptor	KEGG: hsa04512
644	Cluster-1	Cluster-3	LAMB3	CD44	0.077470727	0	LAMB3_CD44	LAMB3 - CD44	LAMININ	ECM-Receptor	KEGG: hsa04512
645	Cluster-2	Cluster-3	LAMB3	CD44	0.087689192	0	LAMB3_CD44	LAMB3 - CD44	LAMININ	ECM-Receptor	KEGG: hsa04512
646	Cluster-4	Cluster-3	LAMB3	CD44	0.128436172	0	LAMB3_CD44	LAMB3 - CD44	LAMININ	ECM-Receptor	KEGG: hsa04512
647	Cluster-3	Cluster-0	LAMB3	CD44	0.101359045	0	LAMB3_CD44	LAMB3 - CD44	LAMININ	ECM-Receptor	KEGG: hsa04512
648	Cluster-1	Cluster-0	LAMB3	CD44	0.066217278	0	LAMB3_CD44	LAMB3 - CD44	LAMININ	ECM-Receptor	KEGG: hsa04512
649	Cluster-2	Cluster-0	LAMB3	CD44	0.075072192	0	LAMB3_CD44	LAMB3 - CD44	LAMININ	ECM-Receptor	KEGG: hsa04512
650	Cluster-4	Cluster-0	LAMB3	CD44	0.110667553	0	LAMB3_CD44	LAMB3 - CD44	LAMININ	ECM-Receptor	KEGG: hsa04512
651	Cluster-3	Cluster-1	LAMB3	CD44	0.089612558	0	LAMB3_CD44	LAMB3 - CD44	LAMININ	ECM-Receptor	KEGG: hsa04512
652	Cluster-2	Cluster-1	LAMB3	CD44	0.066147844	0.01	LAMB3_CD44	LAMB3 - CD44	LAMININ	ECM-Receptor	KEGG: hsa04512
653	Cluster-4	Cluster-1	LAMB3	CD44	0.097959899	0	LAMB3_CD44	LAMB3 - CD44	LAMININ	ECM-Receptor	KEGG: hsa04512
654	Cluster-3	Cluster-2	LAMB3	CD44	0.081108585	0	LAMB3_CD44	LAMB3 - CD44	LAMININ	ECM-Receptor	KEGG: hsa04512
655	Cluster-4	Cluster-2	LAMB3	CD44	0.088741001	0	LAMB3_CD44	LAMB3 - CD44	LAMININ	ECM-Receptor	KEGG: hsa04512
656	Cluster-3	Cluster-4	LAMB3	CD44	0.10935987	0	LAMB3_CD44	LAMB3 - CD44	LAMININ	ECM-Receptor	KEGG: hsa04512
657	Cluster-1	Cluster-4	LAMB3	CD44	0.071665387	0.01	LAMB3_CD44	LAMB3 - CD44	LAMININ	ECM-Receptor	KEGG: hsa04512
658	Cluster-2	Cluster-4	LAMB3	CD44	0.081185509	0	LAMB3_CD44	LAMB3 - CD44	LAMININ	ECM-Receptor	KEGG: hsa04512
659	Cluster-4	Cluster-4	LAMB3	CD44	0.119305599	0	LAMB3_CD44	LAMB3 - CD44	LAMININ	ECM-Receptor	KEGG: hsa04512
660	Cluster-3	Cluster-5	LAMB3	CD44	0.080972014	0	LAMB3_CD44	LAMB3 - CD44	LAMININ	ECM-Receptor	KEGG: hsa04512
661	Cluster-4	Cluster-5	LAMB3	CD44	0.088592819	0	LAMB3_CD44	LAMB3 - CD44	LAMININ	ECM-Receptor	KEGG: hsa04512
662	Cluster-3	Cluster-3	LAMC1	CD44	0.061883106	0	LAMC1_CD44	LAMC1 - CD44	LAMININ	ECM-Receptor	KEGG: hsa04512
663	Cluster-0	Cluster-3	LAMC1	CD44	0.058416734	0	LAMC1_CD44	LAMC1 - CD44	LAMININ	ECM-Receptor	KEGG: hsa04512
664	Cluster-3	Cluster-0	LAMC1	CD44	0.052764419	0	LAMC1_CD44	LAMC1 - CD44	LAMININ	ECM-Receptor	KEGG: hsa04512
665	Cluster-0	Cluster-0	LAMC1	CD44	0.049781724	0	LAMC1_CD44	LAMC1 - CD44	LAMININ	ECM-Receptor	KEGG: hsa04512
666	Cluster-3	Cluster-1	LAMC1	CD44	0.046359033	0	LAMC1_CD44	LAMC1 - CD44	LAMININ	ECM-Receptor	KEGG: hsa04512
667	Cluster-0	Cluster-1	LAMC1	CD44	0.043721712	0	LAMC1_CD44	LAMC1 - CD44	LAMININ	ECM-Receptor	KEGG: hsa04512
668	Cluster-0	Cluster-2	LAMC1	CD44	0.03938425	0.01	LAMC1_CD44	LAMC1 - CD44	LAMININ	ECM-Receptor	KEGG: hsa04512
669	Cluster-3	Cluster-4	LAMC1	CD44	0.057173448	0	LAMC1_CD44	LAMC1 - CD44	LAMININ	ECM-Receptor	KEGG: hsa04512
670	Cluster-0	Cluster-4	LAMC1	CD44	0.053955714	0	LAMC1_CD44	LAMC1 - CD44	LAMININ	ECM-Receptor	KEGG: hsa04512
671	Cluster-0	Cluster-5	LAMC1	CD44	0.039314929	0.02	LAMC1_CD44	LAMC1 - CD44	LAMININ	ECM-Receptor	KEGG: hsa04512
672	Cluster-3	Cluster-3	COL4A1	SDC1	0.000900519	0	COL4A1_SDC1	COL4A1 - SDC1	COLLAGEN	ECM-Receptor	KEGG: hsa04512
673	Cluster-0	Cluster-3	COL4A1	SDC1	0.000631895	0	COL4A1_SDC1	COL4A1 - SDC1	COLLAGEN	ECM-Receptor	KEGG: hsa04512
674	Cluster-4	Cluster-3	COL4A1	SDC1	0.001074316	0	COL4A1_SDC1	COL4A1 - SDC1	COLLAGEN	ECM-Receptor	KEGG: hsa04512
675	Cluster-3	Cluster-3	COL4A2	SDC1	0.002938528	0	COL4A2_SDC1	COL4A2 - SDC1	COLLAGEN	ECM-Receptor	KEGG: hsa04512
676	Cluster-0	Cluster-3	COL4A2	SDC1	0.000847675	0	COL4A2_SDC1	COL4A2 - SDC1	COLLAGEN	ECM-Receptor	KEGG: hsa04512
677	Cluster-4	Cluster-3	COL4A2	SDC1	0.001095735	0	COL4A2_SDC1	COL4A2 - SDC1	COLLAGEN	ECM-Receptor	KEGG: hsa04512
678	Cluster-3	Cluster-3	COL6A1	SDC1	0.000476718	0	COL6A1_SDC1	COL6A1 - SDC1	COLLAGEN	ECM-Receptor	KEGG: hsa04512
679	Cluster-0	Cluster-3	COL6A1	SDC1	0.000899588	0	COL6A1_SDC1	COL6A1 - SDC1	COLLAGEN	ECM-Receptor	KEGG: hsa04512
680	Cluster-4	Cluster-3	COL6A1	SDC1	0.001007403	0	COL6A1_SDC1	COL6A1 - SDC1	COLLAGEN	ECM-Receptor	KEGG: hsa04512
681	Cluster-3	Cluster-3	COL6A2	SDC1	0.000500296	0	COL6A2_SDC1	COL6A2 - SDC1	COLLAGEN	ECM-Receptor	KEGG: hsa04512
682	Cluster-0	Cluster-3	COL6A2	SDC1	0.000667397	0	COL6A2_SDC1	COL6A2 - SDC1	COLLAGEN	ECM-Receptor	KEGG: hsa04512
683	Cluster-4	Cluster-3	COL6A2	SDC1	0.000699201	0	COL6A2_SDC1	COL6A2 - SDC1	COLLAGEN	ECM-Receptor	KEGG: hsa04512
684	Cluster-3	Cluster-3	FN1	SDC1	0.008816032	0	FN1_SDC1	FN1 - SDC1	FN1	ECM-Receptor	KEGG: hsa04512
685	Cluster-0	Cluster-3	FN1	SDC1	0.011161416	0	FN1_SDC1	FN1 - SDC1	FN1	ECM-Receptor	KEGG: hsa04512
686	Cluster-1	Cluster-3	FN1	SDC1	0.00921092	0	FN1_SDC1	FN1 - SDC1	FN1	ECM-Receptor	KEGG: hsa04512
687	Cluster-2	Cluster-3	FN1	SDC1	0.008790941	0	FN1_SDC1	FN1 - SDC1	FN1	ECM-Receptor	KEGG: hsa04512
688	Cluster-4	Cluster-3	FN1	SDC1	0.008748015	0	FN1_SDC1	FN1 - SDC1	FN1	ECM-Receptor	KEGG: hsa04512
689	Cluster-5	Cluster-3	FN1	SDC1	0.001722434	0	FN1_SDC1	FN1 - SDC1	FN1	ECM-Receptor	KEGG: hsa04512
690	Cluster-3	Cluster-3	TNC	SDC1	0.000810027	0	TNC_SDC1	TNC - SDC1	TENASCIN	ECM-Receptor	KEGG: hsa04512
691	Cluster-3	Cluster-3	THBS1	SDC1	0.006955914	0	THBS1_SDC1	THBS1 - SDC1	THBS	ECM-Receptor	KEGG: hsa04512
692	Cluster-0	Cluster-3	THBS1	SDC1	0.008436796	0	THBS1_SDC1	THBS1 - SDC1	THBS	ECM-Receptor	KEGG: hsa04512
693	Cluster-1	Cluster-3	THBS1	SDC1	0.01006422	0	THBS1_SDC1	THBS1 - SDC1	THBS	ECM-Receptor	KEGG: hsa04512
694	Cluster-2	Cluster-3	THBS1	SDC1	0.009401768	0	THBS1_SDC1	THBS1 - SDC1	THBS	ECM-Receptor	KEGG: hsa04512
695	Cluster-4	Cluster-3	THBS1	SDC1	0.00414432	0	THBS1_SDC1	THBS1 - SDC1	THBS	ECM-Receptor	KEGG: hsa04512
696	Cluster-5	Cluster-3	THBS1	SDC1	0.003735096	0	THBS1_SDC1	THBS1 - SDC1	THBS	ECM-Receptor	KEGG: hsa04512
697	Cluster-3	Cluster-3	COL4A1	SDC4	0.009962456	0	COL4A1_SDC4	COL4A1 - SDC4	COLLAGEN	ECM-Receptor	KEGG: hsa04512
698	Cluster-0	Cluster-3	COL4A1	SDC4	0.007009627	0	COL4A1_SDC4	COL4A1 - SDC4	COLLAGEN	ECM-Receptor	KEGG: hsa04512
699	Cluster-4	Cluster-3	COL4A1	SDC4	0.011864414	0.04	COL4A1_SDC4	COL4A1 - SDC4	COLLAGEN	ECM-Receptor	KEGG: hsa04512
700	Cluster-3	Cluster-0	COL4A1	SDC4	0.011225127	0	COL4A1_SDC4	COL4A1 - SDC4	COLLAGEN	ECM-Receptor	KEGG: hsa04512
701	Cluster-0	Cluster-0	COL4A1	SDC4	0.007901034	0	COL4A1_SDC4	COL4A1 - SDC4	COLLAGEN	ECM-Receptor	KEGG: hsa04512
702	Cluster-4	Cluster-0	COL4A1	SDC4	0.01336489	0	COL4A1_SDC4	COL4A1 - SDC4	COLLAGEN	ECM-Receptor	KEGG: hsa04512
703	Cluster-3	Cluster-1	COL4A1	SDC4	0.017925084	0	COL4A1_SDC4	COL4A1 - SDC4	COLLAGEN	ECM-Receptor	KEGG: hsa04512
704	Cluster-0	Cluster-1	COL4A1	SDC4	0.012642303	0	COL4A1_SDC4	COL4A1 - SDC4	COLLAGEN	ECM-Receptor	KEGG: hsa04512
705	Cluster-4	Cluster-1	COL4A1	SDC4	0.02131448	0	COL4A1_SDC4	COL4A1 - SDC4	COLLAGEN	ECM-Receptor	KEGG: hsa04512
706	Cluster-3	Cluster-2	COL4A1	SDC4	0.017868526	0	COL4A1_SDC4	COL4A1 - SDC4	COLLAGEN	ECM-Receptor	KEGG: hsa04512
707	Cluster-0	Cluster-2	COL4A1	SDC4	0.012602199	0	COL4A1_SDC4	COL4A1 - SDC4	COLLAGEN	ECM-Receptor	KEGG: hsa04512
708	Cluster-4	Cluster-2	COL4A1	SDC4	0.021247459	0	COL4A1_SDC4	COL4A1 - SDC4	COLLAGEN	ECM-Receptor	KEGG: hsa04512
709	Cluster-3	Cluster-4	COL4A1	SDC4	0.022120045	0	COL4A1_SDC4	COL4A1 - SDC4	COLLAGEN	ECM-Receptor	KEGG: hsa04512
710	Cluster-0	Cluster-4	COL4A1	SDC4	0.015620612	0	COL4A1_SDC4	COL4A1 - SDC4	COLLAGEN	ECM-Receptor	KEGG: hsa04512
711	Cluster-4	Cluster-4	COL4A1	SDC4	0.026281425	0	COL4A1_SDC4	COL4A1 - SDC4	COLLAGEN	ECM-Receptor	KEGG: hsa04512
712	Cluster-3	Cluster-5	COL4A1	SDC4	0.002537726	0.03	COL4A1_SDC4	COL4A1 - SDC4	COLLAGEN	ECM-Receptor	KEGG: hsa04512
713	Cluster-0	Cluster-5	COL4A1	SDC4	0.001781594	0	COL4A1_SDC4	COL4A1 - SDC4	COLLAGEN	ECM-Receptor	KEGG: hsa04512
714	Cluster-3	Cluster-3	COL4A2	SDC4	0.031855094	0	COL4A2_SDC4	COL4A2 - SDC4	COLLAGEN	ECM-Receptor	KEGG: hsa04512
715	Cluster-3	Cluster-0	COL4A2	SDC4	0.035792189	0	COL4A2_SDC4	COL4A2 - SDC4	COLLAGEN	ECM-Receptor	KEGG: hsa04512
716	Cluster-3	Cluster-1	COL4A2	SDC4	0.056320302	0	COL4A2_SDC4	COL4A2 - SDC4	COLLAGEN	ECM-Receptor	KEGG: hsa04512
717	Cluster-0	Cluster-1	COL4A2	SDC4	0.01689011	0	COL4A2_SDC4	COL4A2 - SDC4	COLLAGEN	ECM-Receptor	KEGG: hsa04512
718	Cluster-4	Cluster-1	COL4A2	SDC4	0.021730646	0	COL4A2_SDC4	COL4A2 - SDC4	COLLAGEN	ECM-Receptor	KEGG: hsa04512
719	Cluster-3	Cluster-2	COL4A2	SDC4	0.056149524	0	COL4A2_SDC4	COL4A2 - SDC4	COLLAGEN	ECM-Receptor	KEGG: hsa04512
720	Cluster-0	Cluster-2	COL4A2	SDC4	0.016836761	0	COL4A2_SDC4	COL4A2 - SDC4	COLLAGEN	ECM-Receptor	KEGG: hsa04512
721	Cluster-4	Cluster-2	COL4A2	SDC4	0.021662345	0	COL4A2_SDC4	COL4A2 - SDC4	COLLAGEN	ECM-Receptor	KEGG: hsa04512
722	Cluster-3	Cluster-4	COL4A2	SDC4	0.06887066	0	COL4A2_SDC4	COL4A2 - SDC4	COLLAGEN	ECM-Receptor	KEGG: hsa04512
723	Cluster-0	Cluster-4	COL4A2	SDC4	0.020848	0	COL4A2_SDC4	COL4A2 - SDC4	COLLAGEN	ECM-Receptor	KEGG: hsa04512
724	Cluster-4	Cluster-4	COL4A2	SDC4	0.026791916	0	COL4A2_SDC4	COL4A2 - SDC4	COLLAGEN	ECM-Receptor	KEGG: hsa04512
725	Cluster-0	Cluster-1	COL6A1	SDC4	0.017906867	0	COL6A1_SDC4	COL6A1 - SDC4	COLLAGEN	ECM-Receptor	KEGG: hsa04512
726	Cluster-4	Cluster-1	COL6A1	SDC4	0.020012167	0	COL6A1_SDC4	COL6A1 - SDC4	COLLAGEN	ECM-Receptor	KEGG: hsa04512
727	Cluster-0	Cluster-2	COL6A1	SDC4	0.017850366	0	COL6A1_SDC4	COL6A1 - SDC4	COLLAGEN	ECM-Receptor	KEGG: hsa04512
728	Cluster-4	Cluster-2	COL6A1	SDC4	0.019949157	0	COL6A1_SDC4	COL6A1 - SDC4	COLLAGEN	ECM-Receptor	KEGG: hsa04512
729	Cluster-0	Cluster-4	COL6A1	SDC4	0.02209766	0	COL6A1_SDC4	COL6A1 - SDC4	COLLAGEN	ECM-Receptor	KEGG: hsa04512
730	Cluster-4	Cluster-4	COL6A1	SDC4	0.024683286	0	COL6A1_SDC4	COL6A1 - SDC4	COLLAGEN	ECM-Receptor	KEGG: hsa04512
731	Cluster-0	Cluster-3	COL6A2	SDC4	0.007400803	0	COL6A2_SDC4	COL6A2 - SDC4	COLLAGEN	ECM-Receptor	KEGG: hsa04512
732	Cluster-0	Cluster-0	COL6A2	SDC4	0.008341538	0	COL6A2_SDC4	COL6A2 - SDC4	COLLAGEN	ECM-Receptor	KEGG: hsa04512
733	Cluster-3	Cluster-1	COL6A2	SDC4	0.010034521	0.01	COL6A2_SDC4	COL6A2 - SDC4	COLLAGEN	ECM-Receptor	KEGG: hsa04512
734	Cluster-0	Cluster-1	COL6A2	SDC4	0.01334359	0	COL6A2_SDC4	COL6A2 - SDC4	COLLAGEN	ECM-Receptor	KEGG: hsa04512
735	Cluster-4	Cluster-1	COL6A2	SDC4	0.01397101	0	COL6A2_SDC4	COL6A2 - SDC4	COLLAGEN	ECM-Receptor	KEGG: hsa04512
736	Cluster-3	Cluster-2	COL6A2	SDC4	0.010002606	0.01	COL6A2_SDC4	COL6A2 - SDC4	COLLAGEN	ECM-Receptor	KEGG: hsa04512
737	Cluster-0	Cluster-2	COL6A2	SDC4	0.013301292	0	COL6A2_SDC4	COL6A2 - SDC4	COLLAGEN	ECM-Receptor	KEGG: hsa04512
738	Cluster-4	Cluster-2	COL6A2	SDC4	0.013926752	0	COL6A2_SDC4	COL6A2 - SDC4	COLLAGEN	ECM-Receptor	KEGG: hsa04512
739	Cluster-3	Cluster-4	COL6A2	SDC4	0.012406202	0	COL6A2_SDC4	COL6A2 - SDC4	COLLAGEN	ECM-Receptor	KEGG: hsa04512
740	Cluster-0	Cluster-4	COL6A2	SDC4	0.016484352	0	COL6A2_SDC4	COL6A2 - SDC4	COLLAGEN	ECM-Receptor	KEGG: hsa04512
741	Cluster-4	Cluster-4	COL6A2	SDC4	0.01725687	0	COL6A2_SDC4	COL6A2 - SDC4	COLLAGEN	ECM-Receptor	KEGG: hsa04512
742	Cluster-0	Cluster-5	COL6A2	SDC4	0.00188157	0	COL6A2_SDC4	COL6A2 - SDC4	COLLAGEN	ECM-Receptor	KEGG: hsa04512
743	Cluster-3	Cluster-1	FN1	SDC4	0.152625418	0	FN1_SDC4	FN1 - SDC4	FN1	ECM-Receptor	KEGG: hsa04512
744	Cluster-0	Cluster-1	FN1	SDC4	0.186048079	0	FN1_SDC4	FN1 - SDC4	FN1	ECM-Receptor	KEGG: hsa04512
745	Cluster-1	Cluster-1	FN1	SDC4	0.158432193	0	FN1_SDC4	FN1 - SDC4	FN1	ECM-Receptor	KEGG: hsa04512
746	Cluster-2	Cluster-1	FN1	SDC4	0.15225391	0	FN1_SDC4	FN1 - SDC4	FN1	ECM-Receptor	KEGG: hsa04512
747	Cluster-4	Cluster-1	FN1	SDC4	0.151617607	0	FN1_SDC4	FN1 - SDC4	FN1	ECM-Receptor	KEGG: hsa04512
748	Cluster-3	Cluster-2	FN1	SDC4	0.152209719	0	FN1_SDC4	FN1 - SDC4	FN1	ECM-Receptor	KEGG: hsa04512
749	Cluster-0	Cluster-2	FN1	SDC4	0.185561283	0	FN1_SDC4	FN1 - SDC4	FN1	ECM-Receptor	KEGG: hsa04512
750	Cluster-1	Cluster-2	FN1	SDC4	0.158003627	0	FN1_SDC4	FN1 - SDC4	FN1	ECM-Receptor	KEGG: hsa04512
751	Cluster-2	Cluster-2	FN1	SDC4	0.151839041	0	FN1_SDC4	FN1 - SDC4	FN1	ECM-Receptor	KEGG: hsa04512
752	Cluster-4	Cluster-2	FN1	SDC4	0.151204163	0.01	FN1_SDC4	FN1 - SDC4	FN1	ECM-Receptor	KEGG: hsa04512
753	Cluster-3	Cluster-4	FN1	SDC4	0.182486327	0	FN1_SDC4	FN1 - SDC4	FN1	ECM-Receptor	KEGG: hsa04512
754	Cluster-0	Cluster-4	FN1	SDC4	0.220744617	0	FN1_SDC4	FN1 - SDC4	FN1	ECM-Receptor	KEGG: hsa04512
755	Cluster-1	Cluster-4	FN1	SDC4	0.189175558	0	FN1_SDC4	FN1 - SDC4	FN1	ECM-Receptor	KEGG: hsa04512
756	Cluster-2	Cluster-4	FN1	SDC4	0.18205775	0	FN1_SDC4	FN1 - SDC4	FN1	ECM-Receptor	KEGG: hsa04512
757	Cluster-4	Cluster-4	FN1	SDC4	0.181323532	0	FN1_SDC4	FN1 - SDC4	FN1	ECM-Receptor	KEGG: hsa04512
758	Cluster-3	Cluster-3	TNC	SDC4	0.008969516	0	TNC_SDC4	TNC - SDC4	TENASCIN	ECM-Receptor	KEGG: hsa04512
759	Cluster-3	Cluster-0	TNC	SDC4	0.010107624	0	TNC_SDC4	TNC - SDC4	TENASCIN	ECM-Receptor	KEGG: hsa04512
760	Cluster-3	Cluster-1	TNC	SDC4	0.016151471	0	TNC_SDC4	TNC - SDC4	TENASCIN	ECM-Receptor	KEGG: hsa04512
761	Cluster-3	Cluster-2	TNC	SDC4	0.016100417	0	TNC_SDC4	TNC - SDC4	TENASCIN	ECM-Receptor	KEGG: hsa04512
762	Cluster-3	Cluster-4	TNC	SDC4	0.019939785	0	TNC_SDC4	TNC - SDC4	TENASCIN	ECM-Receptor	KEGG: hsa04512
763	Cluster-3	Cluster-5	TNC	SDC4	0.002283089	0	TNC_SDC4	TNC - SDC4	TENASCIN	ECM-Receptor	KEGG: hsa04512
764	Cluster-0	Cluster-1	THBS1	SDC4	0.146977303	0	THBS1_SDC4	THBS1 - SDC4	THBS	ECM-Receptor	KEGG: hsa04512
765	Cluster-1	Cluster-1	THBS1	SDC4	0.170727309	0	THBS1_SDC4	THBS1 - SDC4	THBS	ECM-Receptor	KEGG: hsa04512
766	Cluster-2	Cluster-1	THBS1	SDC4	0.161211806	0	THBS1_SDC4	THBS1 - SDC4	THBS	ECM-Receptor	KEGG: hsa04512
767	Cluster-0	Cluster-2	THBS1	SDC4	0.146574327	0	THBS1_SDC4	THBS1 - SDC4	THBS	ECM-Receptor	KEGG: hsa04512
768	Cluster-1	Cluster-2	THBS1	SDC4	0.170272214	0	THBS1_SDC4	THBS1 - SDC4	THBS	ECM-Receptor	KEGG: hsa04512
769	Cluster-2	Cluster-2	THBS1	SDC4	0.160777158	0	THBS1_SDC4	THBS1 - SDC4	THBS	ECM-Receptor	KEGG: hsa04512
770	Cluster-3	Cluster-4	THBS1	SDC4	0.149510308	0	THBS1_SDC4	THBS1 - SDC4	THBS	ECM-Receptor	KEGG: hsa04512
771	Cluster-0	Cluster-4	THBS1	SDC4	0.175962638	0	THBS1_SDC4	THBS1 - SDC4	THBS	ECM-Receptor	KEGG: hsa04512
772	Cluster-1	Cluster-4	THBS1	SDC4	0.203280213	0	THBS1_SDC4	THBS1 - SDC4	THBS	ECM-Receptor	KEGG: hsa04512
773	Cluster-2	Cluster-4	THBS1	SDC4	0.192371253	0	THBS1_SDC4	THBS1 - SDC4	THBS	ECM-Receptor	KEGG: hsa04512
774	Cluster-1	Cluster-3	THBS1	CD47	0.056430831	0	THBS1_CD47	THBS1 - CD47	THBS	ECM-Receptor	KEGG: hsa04512
775	Cluster-2	Cluster-3	THBS1	CD47	0.052879443	0	THBS1_CD47	THBS1 - CD47	THBS	ECM-Receptor	KEGG: hsa04512
776	Cluster-0	Cluster-1	THBS1	CD47	0.057154391	0	THBS1_CD47	THBS1 - CD47	THBS	ECM-Receptor	KEGG: hsa04512
777	Cluster-1	Cluster-1	THBS1	CD47	0.067539147	0	THBS1_CD47	THBS1 - CD47	THBS	ECM-Receptor	KEGG: hsa04512
778	Cluster-2	Cluster-1	THBS1	CD47	0.063335599	0	THBS1_CD47	THBS1 - CD47	THBS	ECM-Receptor	KEGG: hsa04512
779	Cluster-0	Cluster-2	THBS1	CD47	0.05702872	0	THBS1_CD47	THBS1 - CD47	THBS	ECM-Receptor	KEGG: hsa04512
780	Cluster-1	Cluster-2	THBS1	CD47	0.067392274	0	THBS1_CD47	THBS1 - CD47	THBS	ECM-Receptor	KEGG: hsa04512
781	Cluster-2	Cluster-2	THBS1	CD47	0.063197248	0	THBS1_CD47	THBS1 - CD47	THBS	ECM-Receptor	KEGG: hsa04512
782	Cluster-0	Cluster-4	THBS1	CD47	0.063324784	0	THBS1_CD47	THBS1 - CD47	THBS	ECM-Receptor	KEGG: hsa04512
783	Cluster-1	Cluster-4	THBS1	CD47	0.074741803	0	THBS1_CD47	THBS1 - CD47	THBS	ECM-Receptor	KEGG: hsa04512
784	Cluster-2	Cluster-4	THBS1	CD47	0.070123683	0	THBS1_CD47	THBS1 - CD47	THBS	ECM-Receptor	KEGG: hsa04512
785	Cluster-3	Cluster-3	AGRN	DAG1	0.007448619	0	AGRN_DAG1	AGRN - DAG1	AGRN	ECM-Receptor	KEGG: hsa04512
786	Cluster-0	Cluster-3	AGRN	DAG1	0.0080576	0	AGRN_DAG1	AGRN - DAG1	AGRN	ECM-Receptor	KEGG: hsa04512
787	Cluster-4	Cluster-3	AGRN	DAG1	0.00762674	0	AGRN_DAG1	AGRN - DAG1	AGRN	ECM-Receptor	KEGG: hsa04512
788	Cluster-3	Cluster-0	AGRN	DAG1	0.006075028	0.03	AGRN_DAG1	AGRN - DAG1	AGRN	ECM-Receptor	KEGG: hsa04512
789	Cluster-0	Cluster-0	AGRN	DAG1	0.006572451	0	AGRN_DAG1	AGRN - DAG1	AGRN	ECM-Receptor	KEGG: hsa04512
790	Cluster-3	Cluster-3	LAMB1	DAG1	0.007592996	0	LAMB1_DAG1	LAMB1 - DAG1	LAMININ	ECM-Receptor	KEGG: hsa04512
791	Cluster-0	Cluster-3	LAMB1	DAG1	0.004775759	0	LAMB1_DAG1	LAMB1 - DAG1	LAMININ	ECM-Receptor	KEGG: hsa04512
792	Cluster-3	Cluster-0	LAMB1	DAG1	0.006192947	0	LAMB1_DAG1	LAMB1 - DAG1	LAMININ	ECM-Receptor	KEGG: hsa04512
793	Cluster-0	Cluster-0	LAMB1	DAG1	0.003893134	0	LAMB1_DAG1	LAMB1 - DAG1	LAMININ	ECM-Receptor	KEGG: hsa04512
794	Cluster-0	Cluster-1	LAMB1	DAG1	0.001394066	0	LAMB1_DAG1	LAMB1 - DAG1	LAMININ	ECM-Receptor	KEGG: hsa04512
795	Cluster-0	Cluster-2	LAMB1	DAG1	0.001515115	0	LAMB1_DAG1	LAMB1 - DAG1	LAMININ	ECM-Receptor	KEGG: hsa04512
796	Cluster-3	Cluster-4	LAMB1	DAG1	0.004571403	0	LAMB1_DAG1	LAMB1 - DAG1	LAMININ	ECM-Receptor	KEGG: hsa04512
797	Cluster-0	Cluster-4	LAMB1	DAG1	0.002872026	0	LAMB1_DAG1	LAMB1 - DAG1	LAMININ	ECM-Receptor	KEGG: hsa04512
798	Cluster-0	Cluster-5	LAMB1	DAG1	0.001129355	0	LAMB1_DAG1	LAMB1 - DAG1	LAMININ	ECM-Receptor	KEGG: hsa04512
799	Cluster-0	Cluster-3	LAMB2	DAG1	0.028742784	0	LAMB2_DAG1	LAMB2 - DAG1	LAMININ	ECM-Receptor	KEGG: hsa04512
800	Cluster-2	Cluster-3	LAMB2	DAG1	0.022941144	0	LAMB2_DAG1	LAMB2 - DAG1	LAMININ	ECM-Receptor	KEGG: hsa04512
801	Cluster-4	Cluster-3	LAMB2	DAG1	0.026082947	0	LAMB2_DAG1	LAMB2 - DAG1	LAMININ	ECM-Receptor	KEGG: hsa04512
802	Cluster-0	Cluster-0	LAMB2	DAG1	0.023535477	0	LAMB2_DAG1	LAMB2 - DAG1	LAMININ	ECM-Receptor	KEGG: hsa04512
803	Cluster-3	Cluster-3	LAMB3	DAG1	0.051824647	0	LAMB3_DAG1	LAMB3 - DAG1	LAMININ	ECM-Receptor	KEGG: hsa04512
804	Cluster-0	Cluster-3	LAMB3	DAG1	0.030357551	0	LAMB3_DAG1	LAMB3 - DAG1	LAMININ	ECM-Receptor	KEGG: hsa04512
805	Cluster-1	Cluster-3	LAMB3	DAG1	0.033221842	0	LAMB3_DAG1	LAMB3 - DAG1	LAMININ	ECM-Receptor	KEGG: hsa04512
806	Cluster-2	Cluster-3	LAMB3	DAG1	0.037843254	0	LAMB3_DAG1	LAMB3 - DAG1	LAMININ	ECM-Receptor	KEGG: hsa04512
807	Cluster-4	Cluster-3	LAMB3	DAG1	0.056871962	0	LAMB3_DAG1	LAMB3 - DAG1	LAMININ	ECM-Receptor	KEGG: hsa04512
808	Cluster-3	Cluster-0	LAMB3	DAG1	0.042619112	0	LAMB3_DAG1	LAMB3 - DAG1	LAMININ	ECM-Receptor	KEGG: hsa04512
809	Cluster-1	Cluster-0	LAMB3	DAG1	0.027225814	0	LAMB3_DAG1	LAMB3 - DAG1	LAMININ	ECM-Receptor	KEGG: hsa04512
810	Cluster-2	Cluster-0	LAMB3	DAG1	0.031039912	0	LAMB3_DAG1	LAMB3 - DAG1	LAMININ	ECM-Receptor	KEGG: hsa04512
811	Cluster-4	Cluster-0	LAMB3	DAG1	0.046814145	0	LAMB3_DAG1	LAMB3 - DAG1	LAMININ	ECM-Receptor	KEGG: hsa04512
812	Cluster-3	Cluster-4	LAMB3	DAG1	0.031764693	0.02	LAMB3_DAG1	LAMB3 - DAG1	LAMININ	ECM-Receptor	KEGG: hsa04512
813	Cluster-4	Cluster-4	LAMB3	DAG1	0.034930298	0.01	LAMB3_DAG1	LAMB3 - DAG1	LAMININ	ECM-Receptor	KEGG: hsa04512
814	Cluster-3	Cluster-3	LAMC1	DAG1	0.026283728	0	LAMC1_DAG1	LAMC1 - DAG1	LAMININ	ECM-Receptor	KEGG: hsa04512
815	Cluster-0	Cluster-3	LAMC1	DAG1	0.024758821	0	LAMC1_DAG1	LAMC1 - DAG1	LAMININ	ECM-Receptor	KEGG: hsa04512
816	Cluster-3	Cluster-0	LAMC1	DAG1	0.021512059	0	LAMC1_DAG1	LAMC1 - DAG1	LAMININ	ECM-Receptor	KEGG: hsa04512
817	Cluster-0	Cluster-0	LAMC1	DAG1	0.020258231	0	LAMC1_DAG1	LAMC1 - DAG1	LAMININ	ECM-Receptor	KEGG: hsa04512
818	Cluster-3	Cluster-3	ADGRE5	CD55	0.026703158	0	ADGRE5_CD55	ADGRE5 - CD55	ADGRE5	Cell-Cell Contact	PMID: 11297558
819	Cluster-2	Cluster-3	ADGRE5	CD55	0.006919008	0	ADGRE5_CD55	ADGRE5 - CD55	ADGRE5	Cell-Cell Contact	PMID: 11297558
820	Cluster-3	Cluster-0	ADGRE5	CD55	0.02496148	0	ADGRE5_CD55	ADGRE5 - CD55	ADGRE5	Cell-Cell Contact	PMID: 11297558
821	Cluster-2	Cluster-0	ADGRE5	CD55	0.006459161	0.02	ADGRE5_CD55	ADGRE5 - CD55	ADGRE5	Cell-Cell Contact	PMID: 11297558
822	Cluster-3	Cluster-1	ADGRE5	CD55	0.014151698	0	ADGRE5_CD55	ADGRE5 - CD55	ADGRE5	Cell-Cell Contact	PMID: 11297558
823	Cluster-3	Cluster-2	ADGRE5	CD55	0.010570815	0	ADGRE5_CD55	ADGRE5 - CD55	ADGRE5	Cell-Cell Contact	PMID: 11297558
824	Cluster-3	Cluster-4	ADGRE5	CD55	0.050167865	0	ADGRE5_CD55	ADGRE5 - CD55	ADGRE5	Cell-Cell Contact	PMID: 11297558
825	Cluster-0	Cluster-4	ADGRE5	CD55	0.011873211	0	ADGRE5_CD55	ADGRE5 - CD55	ADGRE5	Cell-Cell Contact	PMID: 11297558
826	Cluster-1	Cluster-4	ADGRE5	CD55	0.012298907	0	ADGRE5_CD55	ADGRE5 - CD55	ADGRE5	Cell-Cell Contact	PMID: 11297558
827	Cluster-2	Cluster-4	ADGRE5	CD55	0.013235313	0	ADGRE5_CD55	ADGRE5 - CD55	ADGRE5	Cell-Cell Contact	PMID: 11297558
828	Cluster-4	Cluster-4	ADGRE5	CD55	0.013856386	0.02	ADGRE5_CD55	ADGRE5 - CD55	ADGRE5	Cell-Cell Contact	PMID: 11297558
829	Cluster-3	Cluster-5	ADGRE5	CD55	0.012830816	0	ADGRE5_CD55	ADGRE5 - CD55	ADGRE5	Cell-Cell Contact	PMID: 11297558
830	Cluster-3	Cluster-0	APP	CD74	0.013483763	0	APP_CD74	APP - CD74	APP	Cell-Cell Contact	PMID: 19849849
831	Cluster-0	Cluster-0	APP	CD74	0.015345082	0	APP_CD74	APP - CD74	APP	Cell-Cell Contact	PMID: 19849849
832	Cluster-0	Cluster-1	APP	CD74	0.014764281	0	APP_CD74	APP - CD74	APP	Cell-Cell Contact	PMID: 19849849
833	Cluster-3	Cluster-2	APP	CD74	0.014616911	0	APP_CD74	APP - CD74	APP	Cell-Cell Contact	PMID: 19849849
834	Cluster-0	Cluster-2	APP	CD74	0.016632015	0	APP_CD74	APP - CD74	APP	Cell-Cell Contact	PMID: 19849849
835	Cluster-3	Cluster-4	APP	CD74	0.040570647	0	APP_CD74	APP - CD74	APP	Cell-Cell Contact	PMID: 19849849
836	Cluster-0	Cluster-4	APP	CD74	0.045996742	0	APP_CD74	APP - CD74	APP	Cell-Cell Contact	PMID: 19849849
837	Cluster-1	Cluster-4	APP	CD74	0.027407524	0.01	APP_CD74	APP - CD74	APP	Cell-Cell Contact	PMID: 19849849
838	Cluster-2	Cluster-4	APP	CD74	0.025417859	0.02	APP_CD74	APP - CD74	APP	Cell-Cell Contact	PMID: 19849849
839	Cluster-4	Cluster-4	APP	CD74	0.034837723	0	APP_CD74	APP - CD74	APP	Cell-Cell Contact	PMID: 19849849
840	Cluster-5	Cluster-4	APP	CD74	0.027551663	0.01	APP_CD74	APP - CD74	APP	Cell-Cell Contact	PMID: 19849849
841	Cluster-3	Cluster-3	CDH4	CDH4	0.001657233	0	CDH4_CDH4	CDH4 - CDH4	CDH	Cell-Cell Contact	KEGG: hsa04514
842	Cluster-3	Cluster-3	EFNA5	EPHA2	0.008058681	0.02	EFNA5_EPHA2	EFNA5 - EPHA2	EPHA	Cell-Cell Contact	PMID: 15114347
843	Cluster-0	Cluster-3	EFNA5	EPHA2	0.019521482	0	EFNA5_EPHA2	EFNA5 - EPHA2	EPHA	Cell-Cell Contact	PMID: 15114347
844	Cluster-1	Cluster-3	EFNA5	EPHA2	0.028560268	0	EFNA5_EPHA2	EFNA5 - EPHA2	EPHA	Cell-Cell Contact	PMID: 15114347
845	Cluster-2	Cluster-3	EFNA5	EPHA2	0.013332548	0	EFNA5_EPHA2	EFNA5 - EPHA2	EPHA	Cell-Cell Contact	PMID: 15114347
846	Cluster-4	Cluster-3	EFNA5	EPHA2	0.008970066	0	EFNA5_EPHA2	EFNA5 - EPHA2	EPHA	Cell-Cell Contact	PMID: 15114347
847	Cluster-1	Cluster-0	EFNA5	EPHA2	0.006610433	0	EFNA5_EPHA2	EFNA5 - EPHA2	EPHA	Cell-Cell Contact	PMID: 15114347
848	Cluster-1	Cluster-1	EFNA5	EPHA2	0.006911742	0	EFNA5_EPHA2	EFNA5 - EPHA2	EPHA	Cell-Cell Contact	PMID: 15114347
849	Cluster-1	Cluster-2	EFNA5	EPHA2	0.007778296	0	EFNA5_EPHA2	EFNA5 - EPHA2	EPHA	Cell-Cell Contact	PMID: 15114347
850	Cluster-0	Cluster-4	EFNA5	EPHA2	0.012655584	0.04	EFNA5_EPHA2	EFNA5 - EPHA2	EPHA	Cell-Cell Contact	PMID: 15114347
851	Cluster-1	Cluster-4	EFNA5	EPHA2	0.018575567	0	EFNA5_EPHA2	EFNA5 - EPHA2	EPHA	Cell-Cell Contact	PMID: 15114347
852	Cluster-3	Cluster-3	EFNA5	EPHB2	0.001494295	0	EFNA5_EPHB2	EFNA5 - EPHB2	EPHA	Cell-Cell Contact	PMID:15107857; PMID: 15114347
853	Cluster-0	Cluster-3	EFNA5	EPHB2	0.003654202	0	EFNA5_EPHB2	EFNA5 - EPHB2	EPHA	Cell-Cell Contact	PMID:15107857; PMID: 15114347
854	Cluster-1	Cluster-3	EFNA5	EPHB2	0.005386523	0	EFNA5_EPHB2	EFNA5 - EPHB2	EPHA	Cell-Cell Contact	PMID:15107857; PMID: 15114347
855	Cluster-2	Cluster-3	EFNA5	EPHB2	0.002482964	0	EFNA5_EPHB2	EFNA5 - EPHB2	EPHA	Cell-Cell Contact	PMID:15107857; PMID: 15114347
856	Cluster-4	Cluster-3	EFNA5	EPHB2	0.001664536	0	EFNA5_EPHB2	EFNA5 - EPHB2	EPHA	Cell-Cell Contact	PMID:15107857; PMID: 15114347
857	Cluster-3	Cluster-3	EFNB2	EPHB2	0.001471655	0	EFNB2_EPHB2	EFNB2 - EPHB2	EPHB	Cell-Cell Contact	PMID: 15114347
858	Cluster-0	Cluster-3	EFNB2	EPHB2	0.00134416	0	EFNB2_EPHB2	EFNB2 - EPHB2	EPHB	Cell-Cell Contact	PMID: 15114347
859	Cluster-3	Cluster-3	ESAM	ESAM	0.001681281	0	ESAM_ESAM	ESAM - ESAM	ESAM	Cell-Cell Contact	KEGG: hsa04514; PMID: 11279107
860	Cluster-4	Cluster-3	ESAM	ESAM	0.001516086	0	ESAM_ESAM	ESAM - ESAM	ESAM	Cell-Cell Contact	KEGG: hsa04514; PMID: 11279107
861	Cluster-5	Cluster-3	ESAM	ESAM	0.000980656	0	ESAM_ESAM	ESAM - ESAM	ESAM	Cell-Cell Contact	KEGG: hsa04514; PMID: 11279107
862	Cluster-3	Cluster-4	ESAM	ESAM	0.001516086	0	ESAM_ESAM	ESAM - ESAM	ESAM	Cell-Cell Contact	KEGG: hsa04514; PMID: 11279107
863	Cluster-4	Cluster-4	ESAM	ESAM	0.0013671	0	ESAM_ESAM	ESAM - ESAM	ESAM	Cell-Cell Contact	KEGG: hsa04514; PMID: 11279107
864	Cluster-5	Cluster-4	ESAM	ESAM	0.000884241	0.01	ESAM_ESAM	ESAM - ESAM	ESAM	Cell-Cell Contact	KEGG: hsa04514; PMID: 11279107
865	Cluster-3	Cluster-5	ESAM	ESAM	0.000980656	0	ESAM_ESAM	ESAM - ESAM	ESAM	Cell-Cell Contact	KEGG: hsa04514; PMID: 11279107
866	Cluster-4	Cluster-5	ESAM	ESAM	0.000884241	0.01	ESAM_ESAM	ESAM - ESAM	ESAM	Cell-Cell Contact	KEGG: hsa04514; PMID: 11279107
867	Cluster-3	Cluster-3	L1CAM	L1CAM	0.001021874	0	L1CAM_L1CAM	L1CAM - L1CAM	L1CAM	Cell-Cell Contact	PMID: 18701456
868	Cluster-3	Cluster-3	MPZL1	MPZL1	0.010477593	0	MPZL1_MPZL1	MPZL1 - MPZL1	MPZ	Cell-Cell Contact	KEGG: hsa04514
869	Cluster-0	Cluster-3	MPZL1	MPZL1	0.004199899	0	MPZL1_MPZL1	MPZL1 - MPZL1	MPZ	Cell-Cell Contact	KEGG: hsa04514
870	Cluster-1	Cluster-3	MPZL1	MPZL1	0.003513178	0	MPZL1_MPZL1	MPZL1 - MPZL1	MPZ	Cell-Cell Contact	KEGG: hsa04514
871	Cluster-2	Cluster-3	MPZL1	MPZL1	0.003001326	0	MPZL1_MPZL1	MPZL1 - MPZL1	MPZ	Cell-Cell Contact	KEGG: hsa04514
872	Cluster-4	Cluster-3	MPZL1	MPZL1	0.004871347	0	MPZL1_MPZL1	MPZL1 - MPZL1	MPZ	Cell-Cell Contact	KEGG: hsa04514
873	Cluster-5	Cluster-3	MPZL1	MPZL1	0.003636488	0	MPZL1_MPZL1	MPZL1 - MPZL1	MPZ	Cell-Cell Contact	KEGG: hsa04514
874	Cluster-3	Cluster-0	MPZL1	MPZL1	0.004199899	0	MPZL1_MPZL1	MPZL1 - MPZL1	MPZ	Cell-Cell Contact	KEGG: hsa04514
875	Cluster-4	Cluster-0	MPZL1	MPZL1	0.001946053	0.04	MPZL1_MPZL1	MPZL1 - MPZL1	MPZ	Cell-Cell Contact	KEGG: hsa04514
876	Cluster-3	Cluster-1	MPZL1	MPZL1	0.003513178	0	MPZL1_MPZL1	MPZL1 - MPZL1	MPZ	Cell-Cell Contact	KEGG: hsa04514
877	Cluster-3	Cluster-2	MPZL1	MPZL1	0.003001326	0	MPZL1_MPZL1	MPZL1 - MPZL1	MPZ	Cell-Cell Contact	KEGG: hsa04514
878	Cluster-3	Cluster-4	MPZL1	MPZL1	0.004871347	0	MPZL1_MPZL1	MPZL1 - MPZL1	MPZ	Cell-Cell Contact	KEGG: hsa04514
879	Cluster-0	Cluster-4	MPZL1	MPZL1	0.001946053	0.04	MPZL1_MPZL1	MPZL1 - MPZL1	MPZ	Cell-Cell Contact	KEGG: hsa04514
880	Cluster-3	Cluster-5	MPZL1	MPZL1	0.003636488	0	MPZL1_MPZL1	MPZL1 - MPZL1	MPZ	Cell-Cell Contact	KEGG: hsa04514
881	Cluster-3	Cluster-3	NECTIN3	NECTIN2	0.002303659	0	NECTIN3_NECTIN2	NECTIN3 - NECTIN2	NECTIN	Cell-Cell Contact	PMID: 23027581
882	Cluster-0	Cluster-3	NECTIN3	NECTIN2	0.00145688	0	NECTIN3_NECTIN2	NECTIN3 - NECTIN2	NECTIN	Cell-Cell Contact	PMID: 23027581
883	Cluster-3	Cluster-0	NECTIN3	NECTIN2	0.001101402	0	NECTIN3_NECTIN2	NECTIN3 - NECTIN2	NECTIN	Cell-Cell Contact	PMID: 23027581
884	Cluster-0	Cluster-0	NECTIN3	NECTIN2	0.00069624	0	NECTIN3_NECTIN2	NECTIN3 - NECTIN2	NECTIN	Cell-Cell Contact	PMID: 23027581
885	Cluster-3	Cluster-1	NECTIN3	NECTIN2	0.001103671	0	NECTIN3_NECTIN2	NECTIN3 - NECTIN2	NECTIN	Cell-Cell Contact	PMID: 23027581
886	Cluster-0	Cluster-1	NECTIN3	NECTIN2	0.000697675	0	NECTIN3_NECTIN2	NECTIN3 - NECTIN2	NECTIN	Cell-Cell Contact	PMID: 23027581
887	Cluster-3	Cluster-2	NECTIN3	NECTIN2	0.001253291	0	NECTIN3_NECTIN2	NECTIN3 - NECTIN2	NECTIN	Cell-Cell Contact	PMID: 23027581
888	Cluster-0	Cluster-2	NECTIN3	NECTIN2	0.0007923	0	NECTIN3_NECTIN2	NECTIN3 - NECTIN2	NECTIN	Cell-Cell Contact	PMID: 23027581
889	Cluster-3	Cluster-4	NECTIN3	NECTIN2	0.003317445	0	NECTIN3_NECTIN2	NECTIN3 - NECTIN2	NECTIN	Cell-Cell Contact	PMID: 23027581
890	Cluster-0	Cluster-4	NECTIN3	NECTIN2	0.002098802	0	NECTIN3_NECTIN2	NECTIN3 - NECTIN2	NECTIN	Cell-Cell Contact	PMID: 23027581
891	Cluster-3	Cluster-3	NECTIN3	PVR	0.001129689	0	NECTIN3_PVR	NECTIN3 - PVR	NECTIN	Cell-Cell Contact	PMID: 23027581
892	Cluster-0	Cluster-3	NECTIN3	PVR	0.000714129	0	NECTIN3_PVR	NECTIN3 - PVR	NECTIN	Cell-Cell Contact	PMID: 23027581
893	Cluster-3	Cluster-3	NEGR1	NEGR1	0.000640314	0	NEGR1_NEGR1	NEGR1 - NEGR1	NEGR	Cell-Cell Contact	KEGG: hsa04514
894	Cluster-3	Cluster-3	SEMA7A	ITGB1_ITGA1	0.004277476	0	SEMA7A_ITGB1_ITGA1	SEMA7A - (ITGB1+ITGA1)	SEMA7	Cell-Cell Contact	PMID: 22325954
895	Cluster-3	Cluster-0	SEMA7A	ITGB1_ITGA1	0.004385938	0	SEMA7A_ITGB1_ITGA1	SEMA7A - (ITGB1+ITGA1)	SEMA7	Cell-Cell Contact	PMID: 22325954
896	Cluster-3	Cluster-4	SEMA7A	ITGB1_ITGA1	0.003704098	0	SEMA7A_ITGB1_ITGA1	SEMA7A - (ITGB1+ITGA1)	SEMA7	Cell-Cell Contact	PMID: 22325954
