# Supplementary material for: Multicellular force coordination constructs microchannel networks for barrier-free metastasis across extracellular matrix
Source: Sci Adv. 2025 Dec 19;11(51):eadz4291. doi: 10.1126/sciadv.adz4291 (PMC12716403; doi:10.1126/sciadv.adz4291)
Supplement: Supplementary file 3 — Movies S1 to S12 [file sciadv.adz4291_movies_s1_to_s12.zip]

Archive with 12 entries (12 files):
- sciadv.adz4291_movie_s1.mp4
- sciadv.adz4291_movie_s2.mp4
- sciadv.adz4291_movie_s3.mp4
- sciadv.adz4291_movie_s4.mp4
- sciadv.adz4291_movie_s5.mp4
- sciadv.adz4291_movie_s6.mp4
- sciadv.adz4291_movie_s7.mp4
- sciadv.adz4291_movie_s8.mp4
- sciadv.adz4291_movie_s9.mp4
- sciadv.adz4291_movie_s10.mp4
- sciadv.adz4291_movie_s11.mp4
- sciadv.adz4291_movie_s12.mp4
